# Supplementary material for: A single-nucleotide-polymorphism-based genotyping assay for simultaneous detection of different carbendazim-resistant genotypes in the Fusarium graminearum species complex
Source: PeerJ. 2016 Oct 25;4:e2609. doi: 10.7717/peerj.2609 (PMC5088611; doi:10.7717/peerj.2609)
Supplement: Supplemental Information 1 [file peerj-04-2609-s003.csv]

Program	xPONENT		LX100/LX200
Build	3.1.971.0
Date	3/9/2016	5:42 PM
SN	LX10008105403
Batch	New Batch 6
Version	1
Operator	ZH
ComputerName	D5RMG0G1
Country Code	409
ProtocolName	WHEAT DISEASE
ProtocolVersion	5
ProtocolDescription
ProtocolDevelopingCompany	ZHANG HAO
SampleVolume	50 uL
DDGate	14300 to 32766
SampleTimeout	60 sec
BatchStartTime	3/9/2016 5:42:21 PM
BatchStopTime	3/9/2016 5:42:24 PM
BatchDescription	<None>
ProtocolPlate	Name	Current 96-well plate	Type	96	Plates	1
ProtocolMicrosphere	Map	100 regions	Type	MagPlex	Count	11
ProtocolAnalysis	Off
NormBead	None
ProtocolHeater	Temp	37
Most Recent Calibration and Control Results:
Last MagCAL1 Calibration	Passed 3/9/2016 12:20:34 PM
Last CAL2 Calibration	Passed 3/9/2016 12:21:40 PM
Last MagCON1 Verification	Passed 3/9/2016 12:22:44 PM
Last CON2 Verification	Passed 3/9/2016 12:23:15 PM
CALInfo:
Classification Calibrator Magnetic
Lot	ExpirationDate	CalibrationTime	DDTemp	CL1Temp	CL2Temp	DDVolts	CL1Volts	CL2Volts	DDRVal	CL1RVal	CL2RVal	Result	MachineSerialNo
B33913	7/1/2016	5/9/2016 12:20:41 PM	24.39	24.39	24.39	45.58	87.68	86.18	301	1234	1167	Pass	LX10008105403
Reporter Calibrator
Lot	ExpirationDate	CalibrationTime	RP1(1)Volts	RP1(1)Val	RP1(2)Volts	RP1(2)Val	Result	MachineSerialNo
B33157	6/13/2016	5/9/2016 12:21:46 PM	555.56	3658.34	684	16644.66	Pass	LX10008105403
Samples	90	Min Events	100	Per Bead
Results
DataType:	Median
Location	Sample	T1215	T315	T33	T123	T12N	T3N	ATb	EFg	ATg	167F	198F	198R1	198R2	200R	AT2	RED2	RED3	AT3	MAT6	AT6	EF7	AT7	Total Events
1(1,A1)	Unknown1	22	45	6009	1957	16	76	2409	7738	2184	1943	67	44.5	17	78	42	112.5	153	45	8187.5	1935	37	79	2735
2(1,B1)	Unknown2	26	52	7184	1939	12	107	3154	7023	2598	87.5	115	46	24	85.5	52	135.5	41	30	8825	2163	43	117	2528
3(1,C1)	Unknown3	30.5	57	7301	2336	15	118	3176	7523.5	3132.5	63	124.5	47	22.5	85	73	176	50	47	9424	2428.5	37	134	2548
4(1,D1)	Unknown4	30	54	6508	1885.5	104	131.5	2903	6040	2233	51.5	66	50	24	69	49	112	44	77	8662.5	1788.5	38.5	92.5	2677
5(1,E1)	Unknown5	24.5	53.5	6619	1955	19	96	2770.5	7266.5	2429.5	2233	138.5	39.5	21	52	37	139	119	41.5	8347	2099	35	105	2530
6(1,F1)	Unknown6	20	28.5	6251	1994	9	65	2120	8259	1844	2429.5	101	48.5	19	70	17	42.5	50	39	7786	1708	33	70	2682
7(1,G1)	Unknown7	33.5	50	7633	2225	30.5	114	3107.5	7594	2870.5	54	108	49	25	137	53	124.5	101	49	9490	2405.5	38	127	2492
8(1,H1)	Unknown8	27	57	7555	2384	26.5	96	3068	8437.5	2973	85	144.5	43.5	24	114.5	49	154	138	45	9160	2406	47	121	2530
9(1,A2)	Unknown9	23	45	6201	2112	20.5	95	2384.5	7294.5	2085	97	139	48	31	112.5	34	86.5	94	34	8170	1894.5	38	90.5	2515
10(1,B2)	Unknown10	4274.5	8319.5	32	94	18	156	1428.5	8095	1125	62	61	88.5	28.5	59	46	168.5	70	29	161	37	3767	1707	2744
11(1,C2)	Unknown11	29	43.5	4024	4436	30	29	1917	8455.5	1550	89	112	59	34	100	39	72	109	35	6355	1447	76	70.5	2587
12(1,D2)	Unknown12	31	56	6214	2283.5	26	90	2679	7976	2260.5	2260.5	80	53	36	63	43.5	85.5	156	29	8451	2355	72.5	91	2692
13(1,E2)	Unknown13	31.5	47	6180	1962	12	78	2431	7510	2067.5	65	98.5	38	25.5	79	44	164	41.5	34	8324	1915	35.5	83.5	2548
14(1,F2)	Unknown14	3722	7686	37.5	122.5	11	139	1207	8667	972	69	101.5	56.5	33	115	69	204	41.5	29	123	31.5	3903.5	1385	2667
15(1,G2)	Unknown15	22.5	50	6200	1569.5	14	85.5	2428	7087	1803	1929.5	56	105.5	44	46	50	151	92	34.5	7194	1709	33	110.5	2620
16(1,H2)	Unknown16	32	55.5	5003	1576.5	22	70	2320.5	6762	1902	2372	71.5	95	33	79	50	144.5	41.5	29	6823.5	1826	40	96	2630
17(1,A3)	Unknown17	18.5	32	5151.5	997.5	14	37.5	1471	5520	1212	66	60	123.5	38.5	305	30.5	55.5	104.5	35	5797.5	1893	23	44	2649
18(1,B3)	Unknown18	10	41.5	5276	1417	18	37	1805	5478	1348.5	67	114.5	56.5	23	71	38	70	70	31	6797	1108	43	59	2810
19(1,C3)	Unknown19	24	41	4982.5	1861.5	22	30	1780.5	4999	1441	65	124.5	49	35	72	34	78	129	29	5415	1066	29	57	2624
20(1,D3)	Unknown20	22	47.5	6249.5	2022	21	101	2761	6925.5	2388.5	53	1832.5	51	33	75.5	51.5	142.5	86	36.5	8650	1957	43	102.5	2600
21(1,E3)	Unknown21	21	35	3991	1142	13	62	2175.5	6830	1775	63	60	46	21.5	76	29	169	102	40	5243.5	1550	19	65	2652
22(1,F3)	Unknown22	13	25	3664	983.5	16	25	1774	3782	999	64	104	56	23.5	114	19	36	132	39	4681	1540	20	27	2713
23(1,G3)	Unknown23	30	39	1297	1405	143.5	125	2037	6321.5	1646	79	153.5	65.5	26.5	113	30	99	41.5	41	7154.5	1310	31	79	2566
24(1,H3)	Unknown24	24	32	3340	3388	26.5	30	1544	5306.5	1002	87.5	85	49	19	286	20	46.5	114.5	38.5	5685.5	1830	34	33.5	2647
25(1,A4)	Unknown25	17	38	5454	1627.5	10	74	2263	6454	1853	51	76	43.5	28	278	37	90	70	42	7170.5	1548	35.5	86	2882
26(1,B4)	Unknown26	25	42	4982.5	1861.5	22	30	1730.5	5099	1741	60	124.5	39	32	66	34	68	129	35	5815	1366	29	55	2876
27(1,C4)	Unknown27	20	50	5113	1481	18	64.5	1976	6987.5	1705	55	98.5	47	31	56.5	40	201	100	41.5	5883	1469	40	74	2661
28(1,D4)	Unknown28	20	29	5865	1571	13.5	62	2121.5	5676	1689.5	88	119	49	23.5	102.5	32	65	76.5	37	6917	1446.5	24	77	2625
29(1,E4)	Unknown29	34	38.5	5806	1785.5	15.5	84	2344	6273	1929.5	46	137	48	24	72.5	32	80	110.5	41.5	7941	1590	44	84	2516
30(1,F4)	Unknown30	26.5	39.5	6866	1808	23	72.5	2827.5	6678	2372	50.5	134	48.5	26	102.5	41.5	114.5	139	33	8162	1864.5	39	109	2683
31(1,G4)	Unknown31	25	41.5	3856	1099	15	49	1529	5002.5	1057.5	55	100	48	18	72	38	93	105.5	49.5	5134	995	20	56	2542
32(1,H4)	Unknown32	22	34	1811	3491	27	19	924	3543	1329.5	64	137	55.5	41.5	112	30	63	107	24.5	2231.5	1326	18	39	2619
33(1,A5)	Unknown33	17	28.5	2413	1561	11	28.5	1667	3851	1409.5	71	134	48	23	61	22	59	63	33.5	2925	1412	21.5	31	2522
34(1,B5)	Unknown34	27	41	5722	1589.5	15	71	2065.5	6764	1743	89	133	45	31.5	63.5	45	110.5	63	35	7130	1513.5	30.5	77	2663
35(1,C5)	Unknown35	31	34	6626	1797.5	19.5	71	2751.5	6657.5	2247	2396.5	61.5	48	24.5	46	39	85	64.5	39	8282	1663	34.5	81	2684
36(1,D5)	Unknown36	21	27.5	6063.5	1094	10.5	32	1740	5682	1441	91	65	61.5	23.5	77	24	53.5	65	30	5839	1099	20	54	2594
37(1,E5)	Unknown37	17	21.5	4525	2599	15	23.5	1907	3718	1827.5	53	120.5	58	25	65	23.5	30	79	44	4051	1050	14.5	39.5	2618
38(1,F5)	Unknown38	22	36.5	5330	5343.5	36	33	3633	6749.5	3169	61.5	97	46	23	63	31	81	70	35	9143	2442	41.5	107.5	2660
39(1,G5)	Unknown39	18	28	7607	1728	19.5	52	3518.5	6324.5	3043	2190	114	59	30.5	42	26.5	29	66	34.5	8119	2346	22	83.5	2655
40(1,H5)	Unknown40	21	32	6096.5	1491.5	19	43	2076.5	7270	1736	88.5	86.5	50.5	19	99	20	43	71	35	6715	1529	18	54	2571
41(1,A6)	Unknown41	9	22	6018	1009.5	13	36	2461	5447	2159	2589	121	69	29	71	22	46	65	27	6647	1505	22	63	2532
42(1,B6)	Unknown42	18	23	4938	1724	10	17	1555.5	4274	1510	35	134	63	29	101	22.5	23	57	83.5	5229	979.5	23	45	2736
43(1,C6)	Unknown43	20	28	4127.5	1621	14	22.5	1198	5073	990	53	89	51	19	61	24	39.5	85.5	31	4808	1700	14	31.5	2628
44(1,D6)	Unknown44	16	21	5342	1721	12	23	1758	4217	1753	57	135.5	53	24	61	21	33	70.5	28	5248	1149	18	45	2749
45(1,E6)	Unknown45	17.5	20	6595	1401	22	52	2413	6016	2096	63	142.5	43	35	92	33.5	62	72	35.5	8069.5	1543.5	17.5	75	2666
46(1,F6)	Unknown46	17	31.5	6604	1431.5	10.5	41.5	2581.5	6529	1999.5	61	56	51	23.5	3378	25	28	59	33	7280	1615	19.5	53	2585
47(1,G6)	Unknown47	23	23.5	6137	1457.5	21.5	48.5	2366.5	7015	1943	89	66.5	58	26	52	31	71	56.5	47	7342	1753	23	72	2560
48(1,H6)	Unknown48	29	32	7059.5	2090.5	15	72	2858	8362.5	2810.5	51	113	55	31	69	31.5	43.5	65	20.5	8581	2477	35	103	2738
49(1,A7)	Unknown49	12.5	27	5302	2680	7	30.5	1324	4576	1356	84.5	77	56	27.5	299	12.5	28	64	30	5131	972.5	9	41.5	2761
50(1,B7)	Unknown50	24	26	3827	3535	143	125	2224	5683	1768	89	87	59	37	114	25	27	63	30	6978	1383	27	67	2680
51(1,C7)	Unknown51	12.5	24	5767	912	11	39	1552	5508	1351	48	63	60	28	43.5	18	30	59	30	5585	998	17	35	2802
52(1,D7)	Unknown52	0	27.5	3991	4010.5	53	18	1812	6325	1644	66	146	44	54	60	27	63	71	41	8284	1469	28	63	2549
53(1,E7)	Unknown53	27	26	4933	1174.5	14	45	1523	4242.5	1395	90	131	49	23	56	24	60	92	44	4604	1264	29	38.5	2536
54(1,F7)	Unknown54	17	23	4192	937	18	34	1373	2198	1319	2544	64.5	46.5	36	73	15.5	30	100.5	43	4068	2151	23	30	2765
55(1,G7)	Unknown55	22	34	5378	1449	19	61	1503	4216	1399	52	133	65	24	277	23	56	75	30	4926	1249	32	29.5	2607
56(1,H7)	Unknown56	64	153	5333	1394	82	115	1708	3930	1647.5	54.5	60	126	59	108	168	200	59	43	4961	1312.5	41	118	2713
57(1,A8)	Unknown57	40	56.5	44	123	6343.5	5379	2261	8375	1119.5	48	71	92	34	68	72	113	53	41	7944	1220	42	95	2568
58(1,B8)	Unknown58	33.5	59	36	132	6846.5	5926	1811	9192	2718	45	57	108	37	279	68	167	53.5	42	9487	1547.5	49	73.5	2688
59(1,C8)	Unknown59	2965	5119.5	30	47	23	76	1164.5	5394.5	820.5	51	92	48	28	300	39	98	85	45	93	33	2429	1314.5	2641
60(1,D8)	Unknown60	44.5	69	4753	1291.5	31	105	1466	4185	2396.5	66.5	80	61.5	23	98	86	185	92	34.5	4479.5	2222	25	101.5	2651
61(1,E8)	Unknown61	48.5	77.5	4999.5	4446	58	125	2571.5	7108	1476	71.5	142	116	102	52	87	131	77	34	5604	316	36	94	2670
62(1,F8)	Unknown62	27.5	35	6073.5	1389	18	70	1378.5	4414.5	1313	85.5	124	105	108	71.5	35	93	74.5	38	5591	1186	19.5	45	2831
63(1,G8)	Unknown63	43	63	5541	1470	28	91	1460.5	4763.5	1371	45	149.5	78.5	36.5	90	62	134	66	28	5280	1236	31	69.5	2645
64(1,H8)	Unknown64	35.5	56	7063	1883.5	28	106	1111	5416.5	953	57	128	100	56	61	54	110	85	29.5	7383	948	34	73.5	2621
65(1,A9)	Unknown65	5271	7254	28	68	16	136	3070	501	2670.5	77	138	69	23.5	35	56	110.5	56	33	235	59	3344.5	3202.5	2673
66(1,B9)	Unknown66	54	91	5683	1593.5	49	127	1578	5277	1460	83.5	69.5	121.5	77	53.5	105	108	66.5	29.5	5844	2275	40	100	2733
67(1,C9)	Unknown67	47	71	5174	1451	35	112.5	1529	4670	1411.5	85	63	109.5	48	93	79	105	72	88.5	4614.5	2295.5	36.5	108.5	2587
68(1,D9)	Unknown68	39	50	6578	1828	36	110.5	821	5752	1632	37	58	143	35.5	57	71	198.5	80	37	6278	1383.5	34.5	96.5	2667
69(1,E9)	Unknown69	47	70	6622	1911	35	125	930	6513	2751	74	153	199	53	43	71	182	68	38	7243	1428.5	40.5	112	2903
70(1,F9)	Unknown70	20	26	4677	4342	22	35.5	1480	5100	1385	75	139	79	32	42	29	61	77	30.5	5932	1231	27	40.5	2897
71(1,G9)	Unknown71	24	42	5761.5	1411.5	26	79.5	3394	4352.5	2332	81	63	127.5	31	137.5	36	87	56	33	4953	2193	23	52.5	2682
72(1,H9)	Unknown72	2596	5687	21.5	21	25	84	702.5	6275.5	488.5	81.5	120	101	104	43.5	28	21.5	64	40	67.5	27	3373	1212.5	2646
73(1,A10)	Unknown73	2439	6493.5	13	24	21	91	656	6031	529.5	41	145.5	74.5	32.5	52.5	22	19.5	57	39	67	30	3393	1789	2535
74(1,B10)	Unknown74	53.5	85.5	4425	1180.5	31	100	1359	4418.5	1295	56	73	205	20	62	79	187	56	36	3522	2190	30	82	2704
75(1,C10)	Unknown75	62	101	3416	3714	107	104	1245	6163	2190	48	99	66	34	60	82	133	60	43	3438.5	3113.5	83.5	87	2563
76(1,D10)	Unknown76	51	75	5209	1342	38	105	1348	5610.5	1280	2345	59	113.5	40	246	64	113	56	33	4506	1142	38	78	2640
77(1,E10)	Unknown77	4352	5899.5	18	49.5	27	102	2404.5	6346	1876	53	124	96	52	55.5	50	82	59.5	38.5	167.5	42	2910.5	2612.5	2543
78(1,F10)	Unknown78	38	79	6222	1689	39	115	2517.5	6288	1392.5	76.5	110.5	77	33	285	84	167	79	24	6069	1295.5	49.5	96	2684
79(1,G10)	Unknown79	26	65	3673	3852	55	99	1256	5170	2214	80	59	133	37	95	64	163	59.5	32	3711	1117	77	77	2704
80(1,H10)	Unknown80	35.5	85	4730	1192	28	100.5	1262	5252	1230	69	72	57	21	298	74	153	96	27	3838	1309	34	104	2614
81(1,A11)	Unknown81	5839	7354	28	62	22	138.5	3528.5	7392	3392	79.5	65.5	117.5	73	46.5	53	112	68	32	231	53	3436	3626.5	2639
82(1,B11)	Unknown82	76	120.5	5690	2299	54.5	188	2140.5	6206	1181	77.5	82	57	20	36	72	149.5	60	48	3245	2222	121	205	2681
83(1,C11)	Unknown83	38	83	3992	4060	47	108.5	321	6312	1284.5	89.5	112	81	27	114.5	89	197	64	54	4287	1160	35	89	2676
84(1,D11)	Unknown84	41	70	2778	4098	34.5	142	1211	8346	1220	89.5	96	45.5	23	87.5	83.5	166	61.5	59.5	3098	2123	45	89	2592
85(1,E11)	Unknown85	28.5	78.5	41	151.5	6303.5	5739	1184	9324	921	58	58	50.5	22	39	96	135	91	22	8624.5	2730	44	109	2552
86(1,F11)	Unknown86	38	66	3516	4347.5	101	115	1240	8484	239.5	2247	56.5	124	45	93	60	142	78.5	34	3573	1140.5	68	64	2757
87(1,G11)	Unknown87	64	129	6664	2045	60	173.5	1679.5	8134	1672	91	113	51	21.5	42	152.5	185	65	27.5	6308	1357.5	48.5	204	2648
88(1,H11)	Unknown88	37	72	6609.5	1935	42	113	1557	7016	1424.5	67	58	122	46	67.5	89	153.5	63.5	38.5	6450	1283	43	82	2769
89(1,A12)	Unknown89	32	46	5894.5	1488	32.5	75.5	1833.5	3528	1729	81	142	73	27.5	36	57.5	102.5	57	30	5960.5	2386	30	68	2687
90(1,B12)	Unknown90	26	35	4557.5	5289	26.5	72	1452	8524	2344.5	77	85.5	46.5	18.5	54	41	158	65	34	5963	2275	30	60	2715
DataType:	Net MFI
Location	Sample	T1215	T315	T33	T123	T12N	T3N	ATb	EFg	ATg	167F	198F	198R1	198R2	200R	AT2	RED2	RED3	AT3	MAT6	AT6	EF7	AT7	Total Events
1(1,A1)	Unknown1	22	45	6009	1957	16	76	2409	7738	2184	1943	67	44.5	17	78	42	112.5	153	45	8187.5	1935	37	79	2735
2(1,B1)	Unknown2	26	52	7184	1939	12	107	3154	7023	2598	87.5	115	46	24	85.5	52	135.5	41	30	8825	2163	43	117	2528
3(1,C1)	Unknown3	30.5	57	7301	2336	15	118	3176	7523.5	3132.5	63	124.5	47	22.5	85	73	176	50	47	9424	2428.5	37	134	2548
4(1,D1)	Unknown4	30	54	6508	1885.5	104	131.5	2903	6040	2233	51.5	66	50	24	69	49	112	44	77	8662.5	1788.5	38.5	92.5	2677
5(1,E1)	Unknown5	24.5	53.5	6619	1955	19	96	2770.5	7266.5	2429.5	2233	138.5	39.5	21	52	37	139	119	41.5	8347	2099	35	105	2530
6(1,F1)	Unknown6	20	28.5	6251	1994	9	65	2120	8259	1844	2429.5	101	48.5	19	70	17	42.5	50	39	7786	1708	33	70	2682
7(1,G1)	Unknown7	33.5	50	7633	2225	30.5	114	3107.5	7594	2870.5	54	108	49	25	137	53	124.5	101	49	9490	2405.5	38	127	2492
8(1,H1)	Unknown8	27	57	7555	2384	26.5	96	3068	8437.5	2973	85	144.5	43.5	24	114.5	49	154	138	45	9160	2406	47	121	2530
9(1,A2)	Unknown9	23	45	6201	2112	20.5	95	2384.5	7294.5	2085	97	139	48	31	112.5	34	86.5	94	34	8170	1894.5	38	90.5	2515
10(1,B2)	Unknown10	4274.5	8319.5	32	94	18	156	1428.5	8095	1125	62	61	88.5	28.5	59	46	168.5	70	29	161	37	3767	1707	2744
11(1,C2)	Unknown11	29	43.5	4024	4436	30	29	1917	8455.5	1550	89	112	59	34	100	39	72	109	35	6355	1447	76	70.5	2587
12(1,D2)	Unknown12	31	56	6214	2283.5	26	90	2679	7976	2260.5	2260.5	80	53	36	63	43.5	85.5	156	29	8451	2355	72.5	91	2692
13(1,E2)	Unknown13	31.5	47	6180	1962	12	78	2431	7510	2067.5	65	98.5	38	25.5	79	44	164	41.5	34	8324	1915	35.5	83.5	2548
14(1,F2)	Unknown14	3722	7686	37.5	122.5	11	139	1207	8667	972	69	101.5	56.5	33	115	69	204	41.5	29	123	31.5	3903.5	1385	2667
15(1,G2)	Unknown15	22.5	50	6200	1569.5	14	85.5	2428	7087	1803	1929.5	56	105.5	44	46	50	151	92	34.5	7194	1709	33	110.5	2620
16(1,H2)	Unknown16	32	55.5	5003	1576.5	22	70	2320.5	6762	1902	2372	71.5	95	33	79	50	144.5	41.5	29	6823.5	1826	40	96	2630
17(1,A3)	Unknown17	18.5	32	5151.5	997.5	14	37.5	1471	5520	1212	66	60	123.5	38.5	305	30.5	55.5	104.5	35	5797.5	1893	23	44	2649
18(1,B3)	Unknown18	10	41.5	5276	1417	18	37	1805	5478	1348.5	67	114.5	56.5	23	71	38	70	70	31	6797	1108	43	59	2810
19(1,C3)	Unknown19	24	41	4982.5	1861.5	22	30	1780.5	4999	1441	65	124.5	49	35	72	34	78	129	29	5415	1066	29	57	2624
20(1,D3)	Unknown20	22	47.5	6249.5	2022	21	101	2761	6925.5	2388.5	53	1832.5	51	33	75.5	51.5	142.5	86	36.5	8650	1957	43	102.5	2600
21(1,E3)	Unknown21	21	35	3991	1142	13	62	2175.5	6830	1775	63	60	46	21.5	76	29	169	102	40	5243.5	1550	19	65	2652
22(1,F3)	Unknown22	13	25	3664	983.5	16	25	1774	3782	999	64	104	56	23.5	114	19	36	132	39	4681	1540	20	27	2713
23(1,G3)	Unknown23	30	39	1297	1405	143.5	125	2037	6321.5	1646	79	153.5	65.5	26.5	113	30	99	41.5	41	7154.5	1310	31	79	2566
24(1,H3)	Unknown24	24	32	3340	3388	26.5	30	1544	5306.5	1002	87.5	85	49	19	286	20	46.5	114.5	38.5	5685.5	1830	34	33.5	2647
25(1,A4)	Unknown25	17	38	5454	1627.5	10	74	2263	6454	1853	51	76	43.5	28	278	37	90	70	42	7170.5	1548	35.5	86	2882
26(1,B4)	Unknown26	25	42	4982.5	1861.5	22	30	1730.5	5099	1741	60	124.5	39	32	66	34	68	129	35	5815	1366	29	55	2876
27(1,C4)	Unknown27	20	50	5113	1481	18	64.5	1976	6987.5	1705	55	98.5	47	31	56.5	40	201	100	41.5	5883	1469	40	74	2661
28(1,D4)	Unknown28	20	29	5865	1571	13.5	62	2121.5	5676	1689.5	88	119	49	23.5	102.5	32	65	76.5	37	6917	1446.5	24	77	2625
29(1,E4)	Unknown29	34	38.5	5806	1785.5	15.5	84	2344	6273	1929.5	46	137	48	24	72.5	32	80	110.5	41.5	7941	1590	44	84	2516
30(1,F4)	Unknown30	26.5	39.5	6866	1808	23	72.5	2827.5	6678	2372	50.5	134	48.5	26	102.5	41.5	114.5	139	33	8162	1864.5	39	109	2683
31(1,G4)	Unknown31	25	41.5	3856	1099	15	49	1529	5002.5	1057.5	55	100	48	18	72	38	93	105.5	49.5	5134	995	20	56	2542
32(1,H4)	Unknown32	22	34	1811	3491	27	19	924	3543	1329.5	64	137	55.5	41.5	112	30	63	107	24.5	2231.5	1326	18	39	2619
33(1,A5)	Unknown33	17	28.5	2413	1561	11	28.5	1667	3851	1409.5	71	134	48	23	61	22	59	63	33.5	2925	1412	21.5	31	2522
34(1,B5)	Unknown34	27	41	5722	1589.5	15	71	2065.5	6764	1743	89	133	45	31.5	63.5	45	110.5	63	35	7130	1513.5	30.5	77	2663
35(1,C5)	Unknown35	31	34	6626	1797.5	19.5	71	2751.5	6657.5	2247	2396.5	61.5	48	24.5	46	39	85	64.5	39	8282	1663	34.5	81	2684
36(1,D5)	Unknown36	21	27.5	6063.5	1094	10.5	32	1740	5682	1441	91	65	61.5	23.5	77	24	53.5	65	30	5839	1099	20	54	2594
37(1,E5)	Unknown37	17	21.5	4525	2599	15	23.5	1907	3718	1827.5	53	120.5	58	25	65	23.5	30	79	44	4051	1050	14.5	39.5	2618
38(1,F5)	Unknown38	22	36.5	5330	5343.5	36	33	3633	6749.5	3169	61.5	97	46	23	63	31	81	70	35	9143	2442	41.5	107.5	2660
39(1,G5)	Unknown39	18	28	7607	1728	19.5	52	3518.5	6324.5	3043	2190	114	59	30.5	42	26.5	29	66	34.5	8119	2346	22	83.5	2655
40(1,H5)	Unknown40	21	32	6096.5	1491.5	19	43	2076.5	7270	1736	88.5	86.5	50.5	19	99	20	43	71	35	6715	1529	18	54	2571
41(1,A6)	Unknown41	9	22	6018	1009.5	13	36	2461	5447	2159	2589	121	69	29	71	22	46	65	27	6647	1505	22	63	2532
42(1,B6)	Unknown42	18	23	4938	1724	10	17	1555.5	4274	1510	35	134	63	29	101	22.5	23	57	83.5	5229	979.5	23	45	2736
43(1,C6)	Unknown43	20	28	4127.5	1621	14	22.5	1198	5073	990	53	89	51	19	61	24	39.5	85.5	31	4808	1700	14	31.5	2628
44(1,D6)	Unknown44	16	21	5342	1721	12	23	1758	4217	1753	57	135.5	53	24	61	21	33	70.5	28	5248	1149	18	45	2749
45(1,E6)	Unknown45	17.5	20	6595	1401	22	52	2413	6016	2096	63	142.5	43	35	92	33.5	62	72	35.5	8069.5	1543.5	17.5	75	2666
46(1,F6)	Unknown46	17	31.5	6604	1431.5	10.5	41.5	2581.5	6529	1999.5	61	56	51	23.5	3378	25	28	59	33	7280	1615	19.5	53	2585
47(1,G6)	Unknown47	23	23.5	6137	1457.5	21.5	48.5	2366.5	7015	1943	89	66.5	58	26	52	31	71	56.5	47	7342	1753	23	72	2560
48(1,H6)	Unknown48	29	32	7059.5	2090.5	15	72	2858	8362.5	2810.5	51	113	55	31	69	31.5	43.5	65	20.5	8581	2477	35	103	2738
49(1,A7)	Unknown49	12.5	27	5302	2680	7	30.5	1324	4576	1356	84.5	77	56	27.5	299	12.5	28	64	30	5131	972.5	9	41.5	2761
50(1,B7)	Unknown50	24	26	3827	3535	143	125	2224	5683	1768	89	87	59	37	114	25	27	63	30	6978	1383	27	67	2680
51(1,C7)	Unknown51	12.5	24	5767	912	11	39	1552	5508	1351	48	63	60	28	43.5	18	30	59	30	5585	998	17	35	2802
52(1,D7)	Unknown52	0	27.5	3991	4010.5	53	18	1812	6325	1644	66	146	44	54	60	27	63	71	41	8284	1469	28	63	2549
53(1,E7)	Unknown53	27	26	4933	1174.5	14	45	1523	4242.5	1395	90	131	49	23	56	24	60	92	44	4604	1264	29	38.5	2536
54(1,F7)	Unknown54	17	23	4192	937	18	34	1373	2198	1319	2544	64.5	46.5	36	73	15.5	30	100.5	43	4068	2151	23	30	2765
55(1,G7)	Unknown55	22	34	5378	1449	19	61	1503	4216	1399	52	133	65	24	277	23	56	75	30	4926	1249	32	29.5	2607
56(1,H7)	Unknown56	64	153	5333	1394	82	115	1708	3930	1647.5	54.5	60	126	59	108	168	200	59	43	4961	1312.5	41	118	2713
57(1,A8)	Unknown57	40	56.5	44	123	6343.5	5379	2261	8375	1119.5	48	71	92	34	68	72	113	53	41	7944	1220	42	95	2568
58(1,B8)	Unknown58	33.5	59	36	132	6846.5	5926	1811	9192	2718	45	57	108	37	279	68	167	53.5	42	9487	1547.5	49	73.5	2688
59(1,C8)	Unknown59	2965	5119.5	30	47	23	76	1164.5	5394.5	820.5	51	92	48	28	300	39	98	85	45	93	33	2429	1314.5	2641
60(1,D8)	Unknown60	44.5	69	4753	1291.5	31	105	1466	4185	2396.5	66.5	80	61.5	23	98	86	185	92	34.5	4479.5	2222	25	101.5	2651
61(1,E8)	Unknown61	48.5	77.5	4999.5	4446	58	125	2571.5	7108	1476	71.5	142	116	102	52	87	131	77	34	5604	316	36	94	2670
62(1,F8)	Unknown62	27.5	35	6073.5	1389	18	70	1378.5	4414.5	1313	85.5	124	105	108	71.5	35	93	74.5	38	5591	1186	19.5	45	2831
63(1,G8)	Unknown63	43	63	5541	1470	28	91	1460.5	4763.5	1371	45	149.5	78.5	36.5	90	62	134	66	28	5280	1236	31	69.5	2645
64(1,H8)	Unknown64	35.5	56	7063	1883.5	28	106	1111	5416.5	953	57	128	100	56	61	54	110	85	29.5	7383	948	34	73.5	2621
65(1,A9)	Unknown65	5271	7254	28	68	16	136	3070	501	2670.5	77	138	69	23.5	35	56	110.5	56	33	235	59	3344.5	3202.5	2673
66(1,B9)	Unknown66	54	91	5683	1593.5	49	127	1578	5277	1460	83.5	69.5	121.5	77	53.5	105	108	66.5	29.5	5844	2275	40	100	2733
67(1,C9)	Unknown67	47	71	5174	1451	35	112.5	1529	4670	1411.5	85	63	109.5	48	93	79	105	72	88.5	4614.5	2295.5	36.5	108.5	2587
68(1,D9)	Unknown68	39	50	6578	1828	36	110.5	821	5752	1632	37	58	143	35.5	57	71	198.5	80	37	6278	1383.5	34.5	96.5	2667
69(1,E9)	Unknown69	47	70	6622	1911	35	125	930	6513	2751	74	153	199	53	43	71	182	68	38	7243	1428.5	40.5	112	2903
70(1,F9)	Unknown70	20	26	4677	4342	22	35.5	1480	5100	1385	75	139	79	32	42	29	61	77	30.5	5932	1231	27	40.5	2897
71(1,G9)	Unknown71	24	42	5761.5	1411.5	26	79.5	3394	4352.5	2332	81	63	127.5	31	137.5	36	87	56	33	4953	2193	23	52.5	2682
72(1,H9)	Unknown72	2596	5687	21.5	21	25	84	702.5	6275.5	488.5	81.5	120	101	104	43.5	28	21.5	64	40	67.5	27	3373	1212.5	2646
73(1,A10)	Unknown73	2439	6493.5	13	24	21	91	656	6031	529.5	41	145.5	74.5	32.5	52.5	22	19.5	57	39	67	30	3393	1789	2535
74(1,B10)	Unknown74	53.5	85.5	4425	1180.5	31	100	1359	4418.5	1295	56	73	205	20	62	79	187	56	36	3522	2190	30	82	2704
75(1,C10)	Unknown75	62	101	3416	3714	107	104	1245	6163	2190	48	99	66	34	60	82	133	60	43	3438.5	3113.5	83.5	87	2563
76(1,D10)	Unknown76	51	75	5209	1342	38	105	1348	5610.5	1280	2345	59	113.5	40	246	64	113	56	33	4506	1142	38	78	2640
77(1,E10)	Unknown77	4352	5899.5	18	49.5	27	102	2404.5	6346	1876	53	124	96	52	55.5	50	82	59.5	38.5	167.5	42	2910.5	2612.5	2543
78(1,F10)	Unknown78	38	79	6222	1689	39	115	2517.5	6288	1392.5	76.5	110.5	77	33	285	84	167	79	24	6069	1295.5	49.5	96	2684
79(1,G10)	Unknown79	26	65	3673	3852	55	99	1256	5170	2214	80	59	133	37	95	64	163	59.5	32	3711	1117	77	77	2704
80(1,H10)	Unknown80	35.5	85	4730	1192	28	100.5	1262	5252	1230	69	72	57	21	298	74	153	96	27	3838	1309	34	104	2614
81(1,A11)	Unknown81	5839	7354	28	62	22	138.5	3528.5	7392	3392	79.5	65.5	117.5	73	46.5	53	112	68	32	231	53	3436	3626.5	2639
82(1,B11)	Unknown82	76	120.5	5690	2299	54.5	188	2140.5	6206	1181	77.5	82	57	20	36	72	149.5	60	48	3245	2222	121	205	2681
83(1,C11)	Unknown83	38	83	3992	4060	47	108.5	321	6312	1284.5	89.5	112	81	27	114.5	89	197	64	54	4287	1160	35	89	2676
84(1,D11)	Unknown84	41	70	2778	4098	34.5	142	1211	8346	1220	89.5	96	45.5	23	87.5	83.5	166	61.5	59.5	3098	2123	45	89	2592
85(1,E11)	Unknown85	28.5	78.5	41	151.5	6303.5	5739	1184	9324	921	58	58	50.5	22	39	96	135	91	22	8624.5	2730	44	109	2552
86(1,F11)	Unknown86	38	66	3516	4347.5	101	115	1240	8484	239.5	2247	56.5	124	45	93	60	142	78.5	34	3573	1140.5	68	64	2757
87(1,G11)	Unknown87	64	129	6664	2045	60	173.5	1679.5	8134	1672	91	113	51	21.5	42	152.5	185	65	27.5	6308	1357.5	48.5	204	2648
88(1,H11)	Unknown88	37	72	6609.5	1935	42	113	1557	7016	1424.5	67	58	122	46	67.5	89	153.5	63.5	38.5	6450	1283	43	82	2769
89(1,A12)	Unknown89	32	46	5894.5	1488	32.5	75.5	1833.5	3528	1729	81	142	73	27.5	36	57.5	102.5	57	30	5960.5	2386	30	68	2687
90(1,B12)	Unknown90	26	35	4557.5	5289	26.5	72	1452	8524	2344.5	77	85.5	46.5	18.5	54	41	158	65	34	5963	2275	30	60	2715
DataType:	Count
Location	Sample	T1215	T315	T33	T123	T12N	T3N	ATb	EFg	ATg	167F	198F	198R1	198R2	200R	AT2	RED2	RED3	AT3	MAT6	AT6	EF7	AT7	Total Events
1(1,A1)	Unknown1	133	147	128	105	122	121	144	136	100	137	135	121	130	118	119	114	122	132	125	105	113	128	2735
2(1,B1)	Unknown2	136	128	103	110	109	131	122	116	123	112	118	131	104	104	114	111	123	116	100	106	108	103	2528
3(1,C1)	Unknown3	131	143	101	102	103	110	117	111	113	106	118	162	125	112	113	100	115	116	113	117	104	116	2548
4(1,D1)	Unknown4	140	130	106	107	133	100	127	119	118	114	124	133	116	117	113	124	100	149	134	134	118	121	2677
5(1,E1)	Unknown5	116	124	100	117	101	100	140	113	118	120	125	123	128	104	102	114	120	110	102	122	113	118	2530
6(1,F1)	Unknown6	131	129	114	100	125	102	136	133	124	125	118	153	125	104	109	127	116	137	108	129	123	114	2682
7(1,G1)	Unknown7	140	132	104	111	101	105	140	115	100	107	121	126	103	104	106	111	107	120	101	115	119	104	2492
8(1,H1)	Unknown8	114	110	100	103	118	111	144	118	102	113	109	114	137	105	124	121	128	113	121	100	125	100	2530
9(1,A2)	Unknown9	118	114	101	105	117	100	120	110	110	122	111	131	104	117	114	132	107	132	107	118	114	111	2515
10(1,B2)	Unknown10	142	156	115	133	145	100	160	137	126	130	121	112	122	121	108	117	120	122	123	119	113	102	2744
11(1,C2)	Unknown11	148	117	103	107	127	101	136	116	103	111	130	126	118	136	100	128	118	112	119	100	111	120	2587
12(1,D2)	Unknown12	120	114	110	104	104	116	131	129	118	134	109	142	126	129	124	113	100	138	156	146	128	101	2692
13(1,E2)	Unknown13	105	140	100	119	130	118	140	118	100	103	133	123	112	110	116	116	114	104	114	106	117	110	2548
14(1,F2)	Unknown14	126	134	119	101	100	114	146	116	111	117	142	127	114	109	137	129	121	127	130	102	122	123	2667
15(1,G2)	Unknown15	129	133	123	102	118	100	144	135	125	121	107	111	119	118	114	110	131	125	109	131	113	102	2620
16(1,H2)	Unknown16	134	123	104	112	111	100	146	109	116	109	124	108	136	109	135	112	102	128	124	136	134	118	2630
17(1,A3)	Unknown17	146	149	115	100	130	126	138	114	111	127	125	124	107	112	123	109	113	115	113	131	119	102	2649
18(1,B3)	Unknown18	150	161	125	100	122	109	133	127	115	123	128	156	114	120	129	119	125	140	131	137	102	144	2810
19(1,C3)	Unknown19	141	127	100	107	110	113	141	106	117	116	125	141	124	102	104	123	116	130	122	139	102	118	2624
20(1,D3)	Unknown20	136	114	112	100	121	109	127	111	101	129	104	144	129	119	101	123	123	128	130	102	122	115	2600
21(1,E3)	Unknown21	147	120	113	100	120	116	131	119	115	127	109	123	131	102	107	136	117	123	117	135	126	118	2652
22(1,F3)	Unknown22	151	133	100	137	123	100	160	126	128	130	127	134	129	106	102	110	112	145	109	129	113	109	2713
23(1,G3)	Unknown23	106	112	100	113	106	105	160	106	102	118	116	113	137	102	140	123	115	128	111	102	130	121	2566
24(1,H3)	Unknown24	123	117	100	107	100	121	145	105	105	124	129	136	119	106	102	117	138	129	138	133	147	106	2647
25(1,A4)	Unknown25	147	136	100	123	133	135	163	136	142	151	137	121	140	102	120	134	128	135	113	139	132	115	2882
26(1,B4)	Unknown26	141	130	100	115	135	125	153	119	123	137	131	142	156	115	133	145	102	160	137	126	130	121	2876
27(1,C4)	Unknown27	130	120	104	110	125	123	124	109	100	115	104	123	146	138	102	139	137	123	132	120	121	116	2661
28(1,D4)	Unknown28	114	114	108	126	136	121	148	117	108	125	100	133	124	118	125	114	120	133	106	106	116	113	2625
29(1,E4)	Unknown29	119	116	107	112	116	100	126	101	100	110	100	112	119	113	115	108	120	164	127	114	115	102	2516
30(1,F4)	Unknown30	129	144	123	126	120	128	138	100	102	126	120	102	129	121	120	116	126	135	118	119	115	126	2683
31(1,G4)	Unknown31	126	102	112	100	112	115	119	119	110	116	102	102	142	115	120	122	127	125	130	106	104	116	2542
32(1,H4)	Unknown32	102	100	116	135	101	126	109	120	116	110	106	104	138	135	126	127	120	155	127	106	111	129	2619
33(1,A5)	Unknown33	111	109	110	100	133	123	129	114	108	113	112	107	142	117	102	109	123	128	105	106	108	113	2522
34(1,B5)	Unknown34	127	125	128	111	134	125	127	131	109	100	126	113	146	120	104	115	111	116	139	107	126	123	2663
35(1,C5)	Unknown35	149	106	121	141	107	140	154	149	100	124	100	102	122	112	112	124	113	133	106	119	116	134	2684
36(1,D5)	Unknown36	125	100	100	121	119	109	120	110	101	110	103	102	162	139	128	132	123	114	124	123	110	119	2594
37(1,E5)	Unknown37	130	103	108	100	131	126	136	107	113	114	123	103	138	118	105	113	132	128	120	138	102	130	2618
38(1,F5)	Unknown38	129	126	122	118	120	114	116	110	108	100	104	118	133	131	120	136	111	144	128	131	126	115	2660
39(1,G5)	Unknown39	139	118	117	119	108	131	129	124	100	135	124	120	142	120	102	105	135	125	114	112	118	118	2655
40(1,H5)	Unknown40	106	101	108	126	101	103	124	109	101	108	100	116	148	118	113	119	144	129	116	111	139	131	2571
41(1,A6)	Unknown41	101	115	100	124	103	100	109	120	109	107	118	102	146	137	127	123	109	113	121	120	116	112	2532
42(1,B6)	Unknown42	158	143	100	133	136	110	143	124	126	130	107	102	148	111	118	111	126	110	138	111	137	114	2736
43(1,C6)	Unknown43	123	114	101	100	131	126	142	111	130	112	100	128	140	116	113	129	127	126	109	114	125	111	2628
44(1,D6)	Unknown44	126	116	100	136	130	136	136	127	119	128	100	111	135	129	117	125	130	158	116	122	131	121	2749
45(1,E6)	Unknown45	125	119	128	144	126	132	116	100	120	111	111	115	143	108	119	118	127	143	126	104	106	125	2666
46(1,F6)	Unknown46	125	131	102	115	112	110	117	109	124	121	100	111	129	113	103	131	106	146	131	121	103	125	2585
47(1,G6)	Unknown47	115	113	100	105	127	122	113	109	102	106	110	118	133	121	117	129	111	125	133	104	109	138	2560
48(1,H6)	Unknown48	149	123	117	126	111	136	127	120	116	139	100	102	162	128	130	132	129	136	131	108	104	112	2738
49(1,A7)	Unknown49	123	110	100	132	125	154	162	139	128	132	112	107	162	108	104	120	118	115	139	104	142	125	2761
50(1,B7)	Unknown50	127	136	120	130	124	129	124	134	100	123	102	123	147	107	107	126	131	138	121	108	104	119	2680
51(1,C7)	Unknown51	108	100	131	126	136	107	113	114	123	103	138	137	165	138	144	153	139	123	142	104	122	136	2802
52(1,D7)	Unknown52	115	138	104	125	122	129	114	122	100	126	100	115	111	100	106	119	112	145	119	103	114	110	2549
53(1,E7)	Unknown53	132	105	106	115	133	108	133	108	119	115	112	119	115	102	118	118	100	121	111	111	123	112	2536
54(1,F7)	Unknown54	113	123	134	109	118	121	123	124	120	114	103	143	157	116	122	146	100	161	138	127	131	122	2765
55(1,G7)	Unknown55	127	119	108	100	129	119	113	120	100	112	121	149	118	104	137	128	102	137	117	104	112	131	2607
56(1,H7)	Unknown56	143	127	105	125	114	100	139	157	147	129	102	121	115	111	130	105	117	132	130	119	135	110	2713
57(1,A8)	Unknown57	124	113	120	117	117	115	105	115	107	118	111	106	141	100	111	131	119	141	119	100	104	134	2568
58(1,B8)	Unknown58	128	115	102	138	130	122	128	131	103	123	124	127	135	120	110	100	115	147	117	112	118	143	2688
59(1,C8)	Unknown59	112	120	103	115	111	132	126	110	132	114	103	130	134	124	119	119	100	145	136	126	122	108	2641
60(1,D8)	Unknown60	109	137	113	136	113	103	129	125	137	135	119	135	124	105	110	112	100	147	110	117	110	125	2651
61(1,E8)	Unknown61	125	108	100	124	110	114	116	114	132	120	103	147	150	116	113	131	127	139	115	112	128	126	2670
62(1,F8)	Unknown62	157	115	100	130	120	126	141	132	138	103	145	151	162	126	121	123	110	134	128	116	124	129	2831
63(1,G8)	Unknown63	142	125	108	105	124	117	131	123	140	103	119	142	128	100	103	111	114	142	107	118	117	126	2645
64(1,H8)	Unknown64	145	130	100	102	124	124	129	131	103	123	116	137	115	113	120	122	110	128	112	102	130	105	2621
65(1,A9)	Unknown65	124	132	100	108	137	118	124	118	136	127	119	148	121	114	103	121	117	132	120	116	128	110	2673
66(1,B9)	Unknown66	135	130	138	103	111	113	146	110	130	114	110	152	134	100	107	124	100	161	127	129	131	128	2733
67(1,C9)	Unknown67	114	138	114	141	124	116	129	112	103	131	122	107	113	100	103	107	106	161	107	103	119	117	2587
68(1,D9)	Unknown68	137	120	108	103	118	139	130	139	134	148	107	124	118	100	107	100	122	146	106	106	125	130	2667
69(1,E9)	Unknown69	122	141	124	121	135	129	136	114	140	133	116	148	137	100	103	134	136	164	137	143	152	138	2903
70(1,F9)	Unknown70	143	157	116	134	146	103	161	138	127	131	122	142	131	100	116	136	126	154	120	124	138	132	2897
71(1,G9)	Unknown71	124	147	111	103	140	138	124	133	121	122	117	131	121	105	139	126	124	125	110	100	116	105	2682
72(1,H9)	Unknown72	134	125	127	126	115	121	134	107	107	117	114	115	115	109	119	137	122	149	118	109	126	100	2646
73(1,A10)	Unknown73	113	120	113	116	109	121	165	128	115	116	103	120	117	108	114	117	100	127	102	100	111	100	2535
74(1,B10)	Unknown74	103	130	127	121	117	127	136	119	120	116	127	130	145	124	122	121	129	139	100	103	127	121	2704
75(1,C10)	Unknown75	103	143	100	121	123	128	126	131	107	105	117	127	103	113	116	113	116	120	120	111	117	103	2563
76(1,D10)	Unknown76	105	139	136	127	128	121	156	128	107	112	130	103	100	117	136	102	127	110	121	117	111	107	2640
77(1,E10)	Unknown77	108	143	100	103	110	124	129	106	107	109	114	112	110	111	118	134	124	130	115	109	114	113	2543
78(1,F10)	Unknown78	114	147	112	105	116	112	117	140	108	127	124	128	126	129	121	135	126	128	132	110	100	127	2684
79(1,G10)	Unknown79	103	123	142	113	125	114	134	107	120	117	135	150	107	122	113	108	141	155	150	100	125	100	2704
80(1,H10)	Unknown80	103	163	122	129	133	124	115	125	124	111	120	126	100	100	140	120	110	121	111	102	111	104	2614
81(1,A11)	Unknown81	104	139	100	106	114	133	129	121	139	103	131	131	104	109	119	132	127	137	108	114	115	124	2639
82(1,B11)	Unknown82	119	134	119	121	137	112	145	129	132	127	116	130	127	123	132	121	115	117	111	109	100	105	2681
83(1,C11)	Unknown83	121	143	120	103	106	136	126	115	113	119	119	140	119	118	121	109	132	130	125	100	136	125	2676
84(1,D11)	Unknown84	117	149	127	114	120	145	130	117	112	140	132	107	102	109	119	102	104	125	110	102	109	100	2592
85(1,E11)	Unknown85	103	147	125	128	124	110	114	122	121	117	113	102	116	100	138	104	100	110	121	110	108	119	2552
86(1,F11)	Unknown86	103	149	134	119	112	127	111	139	112	138	115	159	144	100	112	137	111	144	125	127	131	108	2757
87(1,G11)	Unknown87	129	141	100	114	130	128	127	110	115	126	112	124	115	102	117	132	127	143	112	131	113	100	2648
88(1,H11)	Unknown88	112	136	137	118	126	131	159	117	123	132	122	127	117	100	130	131	137	137	128	120	129	100	2769
89(1,A12)	Unknown89	116	144	145	120	119	128	144	127	105	107	126	126	120	129	109	127	133	117	100	121	112	112	2687
90(1,B12)	Unknown90	113	123	134	109	108	121	123	124	120	114	103	143	117	116	122	146	100	161	138	127	131	122	2715
DataType:	Avg Net MFI
Location	Sample	T1215	T315	T33	T123	T12N	T3N	ATb	EFg	ATg	167F	198F	198R1	198R2	200R	AT2	RED2	RED3	AT3	MAT6	AT6	EF7	AT7	Total Events
1(1,A1)	Unknown1	22	45	6009	1957	16	76	2409	7738	2184	1943	67	44.5	17	78	42	112.5	153	45	8187.5	1935	37	79	2735
2(1,B1)	Unknown2	26	52	7184	1939	12	107	3154	7023	2598	87.5	115	46	24	85.5	52	135.5	41	30	8825	2163	43	117	2528
3(1,C1)	Unknown3	30.5	57	7301	2336	15	118	3176	7523.5	3132.5	63	124.5	47	22.5	85	73	176	50	47	9424	2428.5	37	134	2548
4(1,D1)	Unknown4	30	54	6508	1885.5	104	131.5	2903	6040	2233	51.5	66	50	24	69	49	112	44	77	8662.5	1788.5	38.5	92.5	2677
5(1,E1)	Unknown5	24.5	53.5	6619	1955	19	96	2770.5	7266.5	2429.5	2233	138.5	39.5	21	52	37	139	119	41.5	8347	2099	35	105	2530
6(1,F1)	Unknown6	20	28.5	6251	1994	9	65	2120	8259	1844	2429.5	101	48.5	19	70	17	42.5	50	39	7786	1708	33	70	2682
7(1,G1)	Unknown7	33.5	50	7633	2225	30.5	114	3107.5	7594	2870.5	54	108	49	25	137	53	124.5	101	49	9490	2405.5	38	127	2492
8(1,H1)	Unknown8	27	57	7555	2384	26.5	96	3068	8437.5	2973	85	144.5	43.5	24	114.5	49	154	138	45	9160	2406	47	121	2530
9(1,A2)	Unknown9	23	45	6201	2112	20.5	95	2384.5	7294.5	2085	97	139	48	31	112.5	34	86.5	94	34	8170	1894.5	38	90.5	2515
10(1,B2)	Unknown10	4274.5	8319.5	32	94	18	156	1428.5	8095	1125	62	61	88.5	28.5	59	46	168.5	70	29	161	37	3767	1707	2744
11(1,C2)	Unknown11	29	43.5	4024	4436	30	29	1917	8455.5	1550	89	112	59	34	100	39	72	109	35	6355	1447	76	70.5	2587
12(1,D2)	Unknown12	31	56	6214	2283.5	26	90	2679	7976	2260.5	2260.5	80	53	36	63	43.5	85.5	156	29	8451	2355	72.5	91	2692
13(1,E2)	Unknown13	31.5	47	6180	1962	12	78	2431	7510	2067.5	65	98.5	38	25.5	79	44	164	41.5	34	8324	1915	35.5	83.5	2548
14(1,F2)	Unknown14	3722	7686	37.5	122.5	11	139	1207	8667	972	69	101.5	56.5	33	115	69	204	41.5	29	123	31.5	3903.5	1385	2667
15(1,G2)	Unknown15	22.5	50	6200	1569.5	14	85.5	2428	7087	1803	1929.5	56	105.5	44	46	50	151	92	34.5	7194	1709	33	110.5	2620
16(1,H2)	Unknown16	32	55.5	5003	1576.5	22	70	2320.5	6762	1902	2372	71.5	95	33	79	50	144.5	41.5	29	6823.5	1826	40	96	2630
17(1,A3)	Unknown17	18.5	32	5151.5	997.5	14	37.5	1471	5520	1212	66	60	123.5	38.5	305	30.5	55.5	104.5	35	5797.5	1893	23	44	2649
18(1,B3)	Unknown18	10	41.5	5276	1417	18	37	1805	5478	1348.5	67	114.5	56.5	23	71	38	70	70	31	6797	1108	43	59	2810
19(1,C3)	Unknown19	24	41	4982.5	1861.5	22	30	1780.5	4999	1441	65	124.5	49	35	72	34	78	129	29	5415	1066	29	57	2624
20(1,D3)	Unknown20	22	47.5	6249.5	2022	21	101	2761	6925.5	2388.5	53	1832.5	51	33	75.5	51.5	142.5	86	36.5	8650	1957	43	102.5	2600
21(1,E3)	Unknown21	21	35	3991	1142	13	62	2175.5	6830	1775	63	60	46	21.5	76	29	169	102	40	5243.5	1550	19	65	2652
22(1,F3)	Unknown22	13	25	3664	983.5	16	25	1774	3782	999	64	104	56	23.5	114	19	36	132	39	4681	1540	20	27	2713
23(1,G3)	Unknown23	30	39	1297	1405	143.5	125	2037	6321.5	1646	79	153.5	65.5	26.5	113	30	99	41.5	41	7154.5	1310	31	79	2566
24(1,H3)	Unknown24	24	32	3340	3388	26.5	30	1544	5306.5	1002	87.5	85	49	19	286	20	46.5	114.5	38.5	5685.5	1830	34	33.5	2647
25(1,A4)	Unknown25	17	38	5454	1627.5	10	74	2263	6454	1853	51	76	43.5	28	278	37	90	70	42	7170.5	1548	35.5	86	2882
26(1,B4)	Unknown26	25	42	4982.5	1861.5	22	30	1730.5	5099	1741	60	124.5	39	32	66	34	68	129	35	5815	1366	29	55	2876
27(1,C4)	Unknown27	20	50	5113	1481	18	64.5	1976	6987.5	1705	55	98.5	47	31	56.5	40	201	100	41.5	5883	1469	40	74	2661
28(1,D4)	Unknown28	20	29	5865	1571	13.5	62	2121.5	5676	1689.5	88	119	49	23.5	102.5	32	65	76.5	37	6917	1446.5	24	77	2625
29(1,E4)	Unknown29	34	38.5	5806	1785.5	15.5	84	2344	6273	1929.5	46	137	48	24	72.5	32	80	110.5	41.5	7941	1590	44	84	2516
30(1,F4)	Unknown30	26.5	39.5	6866	1808	23	72.5	2827.5	6678	2372	50.5	134	48.5	26	102.5	41.5	114.5	139	33	8162	1864.5	39	109	2683
31(1,G4)	Unknown31	25	41.5	3856	1099	15	49	1529	5002.5	1057.5	55	100	48	18	72	38	93	105.5	49.5	5134	995	20	56	2542
32(1,H4)	Unknown32	22	34	1811	3491	27	19	924	3543	1329.5	64	137	55.5	41.5	112	30	63	107	24.5	2231.5	1326	18	39	2619
33(1,A5)	Unknown33	17	28.5	2413	1561	11	28.5	1667	3851	1409.5	71	134	48	23	61	22	59	63	33.5	2925	1412	21.5	31	2522
34(1,B5)	Unknown34	27	41	5722	1589.5	15	71	2065.5	6764	1743	89	133	45	31.5	63.5	45	110.5	63	35	7130	1513.5	30.5	77	2663
35(1,C5)	Unknown35	31	34	6626	1797.5	19.5	71	2751.5	6657.5	2247	2396.5	61.5	48	24.5	46	39	85	64.5	39	8282	1663	34.5	81	2684
36(1,D5)	Unknown36	21	27.5	6063.5	1094	10.5	32	1740	5682	1441	91	65	61.5	23.5	77	24	53.5	65	30	5839	1099	20	54	2594
37(1,E5)	Unknown37	17	21.5	4525	2599	15	23.5	1907	3718	1827.5	53	120.5	58	25	65	23.5	30	79	44	4051	1050	14.5	39.5	2618
38(1,F5)	Unknown38	22	36.5	5330	5343.5	36	33	3633	6749.5	3169	61.5	97	46	23	63	31	81	70	35	9143	2442	41.5	107.5	2660
39(1,G5)	Unknown39	18	28	7607	1728	19.5	52	3518.5	6324.5	3043	2190	114	59	30.5	42	26.5	29	66	34.5	8119	2346	22	83.5	2655
40(1,H5)	Unknown40	21	32	6096.5	1491.5	19	43	2076.5	7270	1736	88.5	86.5	50.5	19	99	20	43	71	35	6715	1529	18	54	2571
41(1,A6)	Unknown41	9	22	6018	1009.5	13	36	2461	5447	2159	2589	121	69	29	71	22	46	65	27	6647	1505	22	63	2532
42(1,B6)	Unknown42	18	23	4938	1724	10	17	1555.5	4274	1510	35	134	63	29	101	22.5	23	57	83.5	5229	979.5	23	45	2736
43(1,C6)	Unknown43	20	28	4127.5	1621	14	22.5	1198	5073	990	53	89	51	19	61	24	39.5	85.5	31	4808	1700	14	31.5	2628
44(1,D6)	Unknown44	16	21	5342	1721	12	23	1758	4217	1753	57	135.5	53	24	61	21	33	70.5	28	5248	1149	18	45	2749
45(1,E6)	Unknown45	17.5	20	6595	1401	22	52	2413	6016	2096	63	142.5	43	35	92	33.5	62	72	35.5	8069.5	1543.5	17.5	75	2666
46(1,F6)	Unknown46	17	31.5	6604	1431.5	10.5	41.5	2581.5	6529	1999.5	61	56	51	23.5	3378	25	28	59	33	7280	1615	19.5	53	2585
47(1,G6)	Unknown47	23	23.5	6137	1457.5	21.5	48.5	2366.5	7015	1943	89	66.5	58	26	52	31	71	56.5	47	7342	1753	23	72	2560
48(1,H6)	Unknown48	29	32	7059.5	2090.5	15	72	2858	8362.5	2810.5	51	113	55	31	69	31.5	43.5	65	20.5	8581	2477	35	103	2738
49(1,A7)	Unknown49	12.5	27	5302	2680	7	30.5	1324	4576	1356	84.5	77	56	27.5	299	12.5	28	64	30	5131	972.5	9	41.5	2761
50(1,B7)	Unknown50	24	26	3827	3535	143	125	2224	5683	1768	89	87	59	37	114	25	27	63	30	6978	1383	27	67	2680
51(1,C7)	Unknown51	12.5	24	5767	912	11	39	1552	5508	1351	48	63	60	28	43.5	18	30	59	30	5585	998	17	35	2802
52(1,D7)	Unknown52	0	27.5	3991	4010.5	53	18	1812	6325	1644	66	146	44	54	60	27	63	71	41	8284	1469	28	63	2549
53(1,E7)	Unknown53	27	26	4933	1174.5	14	45	1523	4242.5	1395	90	131	49	23	56	24	60	92	44	4604	1264	29	38.5	2536
54(1,F7)	Unknown54	17	23	4192	937	18	34	1373	2198	1319	2544	64.5	46.5	36	73	15.5	30	100.5	43	4068	2151	23	30	2765
55(1,G7)	Unknown55	22	34	5378	1449	19	61	1503	4216	1399	52	133	65	24	277	23	56	75	30	4926	1249	32	29.5	2607
56(1,H7)	Unknown56	64	153	5333	1394	82	115	1708	3930	1647.5	54.5	60	126	59	108	168	200	59	43	4961	1312.5	41	118	2713
57(1,A8)	Unknown57	40	56.5	44	123	6343.5	5379	2261	8375	1119.5	48	71	92	34	68	72	113	53	41	7944	1220	42	95	2568
58(1,B8)	Unknown58	33.5	59	36	132	6846.5	5926	1811	9192	2718	45	57	108	37	279	68	167	53.5	42	9487	1547.5	49	73.5	2688
59(1,C8)	Unknown59	2965	5119.5	30	47	23	76	1164.5	5394.5	820.5	51	92	48	28	300	39	98	85	45	93	33	2429	1314.5	2641
60(1,D8)	Unknown60	44.5	69	4753	1291.5	31	105	1466	4185	2396.5	66.5	80	61.5	23	98	86	185	92	34.5	4479.5	2222	25	101.5	2651
61(1,E8)	Unknown61	48.5	77.5	4999.5	4446	58	125	2571.5	7108	1476	71.5	142	116	102	52	87	131	77	34	5604	316	36	94	2670
62(1,F8)	Unknown62	27.5	35	6073.5	1389	18	70	1378.5	4414.5	1313	85.5	124	105	108	71.5	35	93	74.5	38	5591	1186	19.5	45	2831
63(1,G8)	Unknown63	43	63	5541	1470	28	91	1460.5	4763.5	1371	45	149.5	78.5	36.5	90	62	134	66	28	5280	1236	31	69.5	2645
64(1,H8)	Unknown64	35.5	56	7063	1883.5	28	106	1111	5416.5	953	57	128	100	56	61	54	110	85	29.5	7383	948	34	73.5	2621
65(1,A9)	Unknown65	5271	7254	28	68	16	136	3070	501	2670.5	77	138	69	23.5	35	56	110.5	56	33	235	59	3344.5	3202.5	2673
66(1,B9)	Unknown66	54	91	5683	1593.5	49	127	1578	5277	1460	83.5	69.5	121.5	77	53.5	105	108	66.5	29.5	5844	2275	40	100	2733
67(1,C9)	Unknown67	47	71	5174	1451	35	112.5	1529	4670	1411.5	85	63	109.5	48	93	79	105	72	88.5	4614.5	2295.5	36.5	108.5	2587
68(1,D9)	Unknown68	39	50	6578	1828	36	110.5	821	5752	1632	37	58	143	35.5	57	71	198.5	80	37	6278	1383.5	34.5	96.5	2667
69(1,E9)	Unknown69	47	70	6622	1911	35	125	930	6513	2751	74	153	199	53	43	71	182	68	38	7243	1428.5	40.5	112	2903
70(1,F9)	Unknown70	20	26	4677	4342	22	35.5	1480	5100	1385	75	139	79	32	42	29	61	77	30.5	5932	1231	27	40.5	2897
71(1,G9)	Unknown71	24	42	5761.5	1411.5	26	79.5	3394	4352.5	2332	81	63	127.5	31	137.5	36	87	56	33	4953	2193	23	52.5	2682
72(1,H9)	Unknown72	2596	5687	21.5	21	25	84	702.5	6275.5	488.5	81.5	120	101	104	43.5	28	21.5	64	40	67.5	27	3373	1212.5	2646
73(1,A10)	Unknown73	2439	6493.5	13	24	21	91	656	6031	529.5	41	145.5	74.5	32.5	52.5	22	19.5	57	39	67	30	3393	1789	2535
74(1,B10)	Unknown74	53.5	85.5	4425	1180.5	31	100	1359	4418.5	1295	56	73	205	20	62	79	187	56	36	3522	2190	30	82	2704
75(1,C10)	Unknown75	62	101	3416	3714	107	104	1245	6163	2190	48	99	66	34	60	82	133	60	43	3438.5	3113.5	83.5	87	2563
76(1,D10)	Unknown76	51	75	5209	1342	38	105	1348	5610.5	1280	2345	59	113.5	40	246	64	113	56	33	4506	1142	38	78	2640
77(1,E10)	Unknown77	4352	5899.5	18	49.5	27	102	2404.5	6346	1876	53	124	96	52	55.5	50	82	59.5	38.5	167.5	42	2910.5	2612.5	2543
78(1,F10)	Unknown78	38	79	6222	1689	39	115	2517.5	6288	1392.5	76.5	110.5	77	33	285	84	167	79	24	6069	1295.5	49.5	96	2684
79(1,G10)	Unknown79	26	65	3673	3852	55	99	1256	5170	2214	80	59	133	37	95	64	163	59.5	32	3711	1117	77	77	2704
80(1,H10)	Unknown80	35.5	85	4730	1192	28	100.5	1262	5252	1230	69	72	57	21	298	74	153	96	27	3838	1309	34	104	2614
81(1,A11)	Unknown81	5839	7354	28	62	22	138.5	3528.5	7392	3392	79.5	65.5	117.5	73	46.5	53	112	68	32	231	53	3436	3626.5	2639
82(1,B11)	Unknown82	76	120.5	5690	2299	54.5	188	2140.5	6206	1181	77.5	82	57	20	36	72	149.5	60	48	3245	2222	121	205	2681
83(1,C11)	Unknown83	38	83	3992	4060	47	108.5	321	6312	1284.5	89.5	112	81	27	114.5	89	197	64	54	4287	1160	35	89	2676
84(1,D11)	Unknown84	41	70	2778	4098	34.5	142	1211	8346	1220	89.5	96	45.5	23	87.5	83.5	166	61.5	59.5	3098	2123	45	89	2592
85(1,E11)	Unknown85	28.5	78.5	41	151.5	6303.5	5739	1184	9324	921	58	58	50.5	22	39	96	135	91	22	8624.5	2730	44	109	2552
86(1,F11)	Unknown86	38	66	3516	4347.5	101	115	1240	8484	239.5	2247	56.5	124	45	93	60	142	78.5	34	3573	1140.5	68	64	2757
87(1,G11)	Unknown87	64	129	6664	2045	60	173.5	1679.5	8134	1672	91	113	51	21.5	42	152.5	185	65	27.5	6308	1357.5	48.5	204	2648
88(1,H11)	Unknown88	37	72	6609.5	1935	42	113	1557	7016	1424.5	67	58	122	46	67.5	89	153.5	63.5	38.5	6450	1283	43	82	2769
89(1,A12)	Unknown89	32	46	5894.5	1488	32.5	75.5	1833.5	3528	1729	81	142	73	27.5	36	57.5	102.5	57	30	5960.5	2386	30	68	2687
90(1,B12)	Unknown90	26	35	4557.5	5289	26.5	72	1452	8524	2344.5	77	85.5	46.5	18.5	54	41	158	65	34	5963	2275	30	60	2715
DataType:	Units
Analyte:	T1215	T315	T33	T123	T12N	T3N	ATb	EFg	ATg	167F	198F	198R1	198R2	200R	AT2	RED2	RED3	AT3	MAT6	AT6	EF7	AT7
BeadID:	7	8	9	12	13	14	15	18	19	20	21	22	25	26	39	42	44	45	54	55	57	58
Units:
DataType:	Per Bead Count
Analyte:	T1215	T315	T33	T123	T12N	T3N	ATb	EFg	ATg	167F	198F	198R1	198R2	200R	AT2	RED2	RED3	AT3	MAT6	AT6	EF7	AT7
BeadID:	7	8	9	12	13	14	15	18	19	20	21	22	25	26	39	42	44	45	54	55	57	58
Per Bead:	100	100	100	100	100	100	100	100	100	100	100	100	100	100	100	100	100	100	100	100	100	100
DataType:	Dilution Factor
Location	Sample	Dilution Factor
Location	Sample	1
1(1,A1)	Unknown1	1
2(1,B1)	Unknown2	1
3(1,C1)	Unknown3	1
4(1,D1)	Unknown4	1
5(1,E1)	Unknown5	1
6(1,F1)	Unknown6	1
7(1,G1)	Unknown7	1
8(1,H1)	Unknown8	1
9(1,A2)	Unknown9	1
10(1,B2)	Unknown10	1
11(1,C2)	Unknown11	1
12(1,D2)	Unknown12	1
13(1,E2)	Unknown13	1
14(1,F2)	Unknown14	1
15(1,G2)	Unknown15	1
16(1,H2)	Unknown16	1
17(1,A3)	Unknown17	1
18(1,B3)	Unknown18	1
19(1,C3)	Unknown19	1
20(1,D3)	Unknown20	1
21(1,E3)	Unknown21	1
22(1,F3)	Unknown22	1
23(1,G3)	Unknown23	1
24(1,H3)	Unknown24	1
25(1,A4)	Unknown25	1
26(1,B4)	Unknown26	1
27(1,C4)	Unknown27	1
28(1,D4)	Unknown28	1
29(1,E4)	Unknown29	1
30(1,F4)	Unknown30	1
31(1,G4)	Unknown31	1
32(1,H4)	Unknown32	1
33(1,A5)	Unknown33	1
34(1,B5)	Unknown34	1
35(1,C5)	Unknown35	1
36(1,D5)	Unknown36	1
37(1,E5)	Unknown37	1
38(1,F5)	Unknown38	1
39(1,G5)	Unknown39	1
40(1,H5)	Unknown40	1
41(1,A6)	Unknown41	1
42(1,B6)	Unknown42	1
43(1,C6)	Unknown43	1
44(1,D6)	Unknown44	1
45(1,E6)	Unknown45	1
46(1,F6)	Unknown46	1
47(1,G6)	Unknown47	1
48(1,H6)	Unknown48	1
49(1,A7)	Unknown49	1
50(1,B7)	Unknown50	1
51(1,C7)	Unknown51	1
52(1,D7)	Unknown52	1
53(1,E7)	Unknown53	1
54(1,F7)	Unknown54	1
55(1,G7)	Unknown55	1
56(1,H7)	Unknown56	1
57(1,A8)	Unknown57	1
58(1,B8)	Unknown58	1
59(1,C8)	Unknown59	1
60(1,D8)	Unknown60	1
61(1,E8)	Unknown61	1
62(1,F8)	Unknown62	1
63(1,G8)	Unknown63	1
64(1,H8)	Unknown64	1
65(1,A9)	Unknown65	1
66(1,B9)	Unknown66	1
67(1,C9)	Unknown67	1
68(1,D9)	Unknown68	1
69(1,E9)	Unknown69	1
70(1,F9)	Unknown70	1
71(1,G9)	Unknown71	1
72(1,H9)	Unknown72	1
73(1,A10)	Unknown73	1
74(1,B10)	Unknown74	1
75(1,C10)	Unknown75	1
76(1,D10)	Unknown76	1
77(1,E10)	Unknown77	1
78(1,F10)	Unknown78	1
79(1,G10)	Unknown79	1
80(1,H10)	Unknown80	1
81(1,A11)	Unknown81	1
82(1,B11)	Unknown82	1
83(1,C11)	Unknown83	1
84(1,D11)	Unknown84	1
85(1,E11)	Unknown85	1
86(1,F11)	Unknown86	1
87(1,G11)	Unknown87	1
88(1,H11)	Unknown88	1
89(1,A12)	Unknown89	1
90(1,B12)	Unknown90	1
DataType:	Analysis Types
Analyte:	T1215	T315	T33	T123	T12N	T3N	ATb	EFg	ATg	167F	198F	198R1	198R2	200R	AT2	RED2	RED3	AT3	MAT6	AT6	EF7	AT7
AnalysisType	None	None	None	None	None	None	None	None	None	None	None	None	None	None	None	None	None	None	None	None	None	None
DataType:	Audit Logs
UserId	Date	Message
DataType:	Warnings/Errors
Location	Status	Message
-- CRC --
CRC32: BDEF0E43
