# Supplementary material for: A single-nucleotide-polymorphism-based genotyping assay for simultaneous detection of different carbendazim-resistant genotypes in the Fusarium graminearum species complex
Source: PeerJ. 2016 Oct 25;4:e2609. doi: 10.7717/peerj.2609 (PMC5088611; doi:10.7717/peerj.2609)
Supplement: Supplemental Information 2 [file peerj-04-2609-s004.csv]

Program	xPONENT		LX100/LX200
Build	3.1.971.0
Date	3/13/2016	8:25 AM
SN	LX10008105403
Batch	New Batch 14
Version	1
Operator	zh
ComputerName	D5RMG0G1
Country Code	409
ProtocolName	WHEAT DISEASE
ProtocolVersion	7
ProtocolDescription
ProtocolDevelopingCompany	ZHANG HAO
SampleVolume	50 uL
DDGate	7700 to 19300
SampleTimeout	60 sec
BatchStartTime	3/13/2016 8:25:20 AM
BatchStopTime	3/13/2016 8:25:22 AM
BatchDescription	<None>
ProtocolPlate	Name	Current 96-well plate	Type	96	Plates	1
ProtocolMicrosphere	Map	100 regions	Type	MagPlex	Count	11
ProtocolAnalysis	Off
NormBead	None
ProtocolHeater	Temp	37
Most Recent Calibration and Control Results:
Last MagCAL1 Calibration	Passed 3/9/2016 12:20:34 PM
Last CAL2 Calibration	Passed 3/9/2016 12:21:40 PM
Last MagCON1 Verification	Passed 3/9/2016 12:22:44 PM
Last CON2 Verification	Passed 3/9/2016 12:23:15 PM
CALInfo:
Classification Calibrator Magnetic
Lot	ExpirationDate	CalibrationTime	DDTemp	CL1Temp	CL2Temp	DDVolts	CL1Volts	CL2Volts	DDRVal	CL1RVal	CL2RVal	Result	MachineSerialNo
B33913	7/1/2016	3/9/2016 12:20:41 PM	24.39	24.39	24.39	45.58	87.68	86.18	301	1234	1167	Pass	LX10008105403
Reporter Calibrator
Lot	ExpirationDate	CalibrationTime	RP1(1)Volts	RP1(1)Val	RP1(2)Volts	RP1(2)Val	Result	MachineSerialNo
B33157	6/13/2016	3/9/2016 12:21:46 PM	555.56	3658.34	684	16644.66	Pass	LX10008105403
Samples	75	Min Events	100	Per Bead
Results
DataType:	Median
Location	Sample	T1215	T315	T33	T123	T12N	T3N	ATb	EFg	ATg	167F	198F	198R1	198R2	200R	AT2	RED2	RED3	AT3	MAT6	AT6	EF7	AT7	Total Events
1(1,A1)	Unknown1	32	68	5365	5455	52	198	1962	8662	2589	79.5	56.5	64.5	26	110.5	103	172	80	40.5	6634	1390.5	52	102	2702
2(1,B1)	Unknown2	32	59	3751	3972.5	30	126.5	2149	7330	1124	81	66	53	30	77	64	124.5	77.5	28	5236	2126	35	49	2467
3(1,C1)	Unknown3	27	37	5034	4329	20.5	40	1685	5070	2544	66	90	62	19	89	31	87	82.5	35.5	5895.5	1347	29	55	2523
4(1,D1)	Unknown4	28	33	5352	4553.5	19	39.5	2775	5470	2596.5	85.5	99	46	25	246	37	75	95	43	6443	1416	30	36	2755
5(1,E1)	Unknown5	28	25	5702.5	5507.5	32	76	2763	9459.5	1583	90	76	114	47	110.5	46	180	53	56	9084.5	1546	39	52	2576
6(1,F1)	Unknown6	18	24	4195	4186.5	20	56	2404	8504.5	2255	54	75	152.5	42	43	44	101	52	56	6001.5	1220	39	31	2733
7(1,G1)	Unknown7	28.5	31	5771	5954	29	27	2781	9648	517	2725.5	113	49.5	17	148	40.5	39	55.5	35	8400	1514	38.5	34	2553
8(1,H1)	Unknown8	27	50	5352	5195	33	91	1523	7772	2455	38	112.5	150	31	60	64.5	135	54	48.5	7378	1353.5	33	54	2680
9(1,A2)	Unknown9	35	60	5620	5496.5	46	113	1740	8543	1569	48.5	69.5	84	23.5	62	62	113.5	58.5	76	6503.5	2405	48	74	2796
10(1,B2)	Unknown10	25	22	5350	5528	16	23.5	1795	9327	1634	48.5	92	110	49	45	29	60	69	33	9379	1634	19	32.5	2658
11(1,C2)	Unknown11	26	36.5	5430	5175	21	39.5	2893.5	10194	2733.5	51	71	50	23.5	41	26	91	54	37	8728	1648.5	41.5	29	2594
12(1,D2)	Unknown12	36.5	71.5	5586	5136.5	48	109	1858	8226.5	2725	69	66	76	26	224.5	82	129	55.5	29	7310	1498	41	77	2803
13(1,E2)	Unknown13	38.5	63	6545	1724.5	31	131	1526	7881.5	1438	1945	81	44	18	46.5	65	146	53	23.5	6311	1289	29.5	90	2612
14(1,F2)	Unknown14	40.5	41.5	5023	4572	25	75	2554	5986	1411	47.5	61	63	17	57.5	51	150	94.5	40	5878	1280	33.5	58	2625
15(1,G2)	Unknown15	22.5	21	4076	4489	17	18	1660	6885	2529.5	78	84	80	21	36	24	33	49	28	8221	2478.5	20	29	2700
16(1,H2)	Unknown16	25	28	5941	5731	23	36	2818	9653.5	1666	55.5	78	59.5	27	111.5	29.5	66	152	34	8703	1597	35	28	2764
17(1,A3)	Unknown17	13	18	4310.5	4620.5	14	10	1472	8921	1341	80	2125.5	82	24	92	12.5	26.5	18	29	7817	2347	26	27	2744
18(1,B3)	Unknown18	15.5	21	1009.5	1070.5	5	18	1131	1755	1156.5	69	110.5	47	25	86.5	31	22	46	38	3192	1121	13.5	25	2700
19(1,C3)	Unknown19	24	44	4711	5095	11.5	41	1500.5	9050	1357	75	82.5	52	19	28	17	56	47	45.5	7286	2332	142	21	2708
20(1,D3)	Unknown20	18	9	2563	2423	16	21.5	2489	3350.5	1528.5	74	71	49	16	57	19	24	45	32.5	7158	1276.5	12	19	2632
21(1,E3)	Unknown21	7	13	3086	2711.5	10	11	1355	4607	1488	2301.5	65	52	22.5	39.5	16.5	21.5	71.5	72.5	5622	1280.5	10.5	22	2584
22(1,F3)	Unknown22	19	17.5	3861	4311	13	23	1345	7308.5	2247	72	85	55	19	37	22	17	18	33	7530.5	1251	22	9	2555
23(1,G3)	Unknown23	21	11	4759	5041	22	31.5	1564.5	9751.5	1423	74	102.5	47.5	17	109	9	35	50	34	7882	1421	56	16	2774
24(1,H3)	Unknown24	22.5	11	3760	3725.5	13	14.5	2440.5	5974	1366	76	63	42	21	56	22	46.5	52	34	9386	1332	23.5	18.5	2798
25(1,A4)	Unknown25	20	24	5046.5	4941	15	30.5	2997	9118.5	1006	90.5	54	44	20.5	110	15	18	188	31	10295.5	1840	22	36	2706
26(1,B4)	Unknown26	15	13	3998	4087.5	22	26	2468	7841	2345	95.5	57.5	43	24.5	101	17	37	55	53	8538	1391	22	37	2493
27(1,C4)	Unknown27	22	18	1215.5	1030	10	23	2127	2357	1171	82	101	49	24	75	16.5	12	59	40	3370	2103	16	23	2631
28(1,D4)	Unknown28	21.5	24	1896	2670	11	4.5	2174	1873	1227.5	70	71	57.5	23	96	24	23	42	57	2694	2163	12	15	2563
29(1,E4)	Unknown29	28	33	5150.5	4282	23	32	2392	7406	1549	76.5	70	42	16.5	63	47	114	49	48	6545.5	1442	45.5	67	2678
30(1,F4)	Unknown30	38	59	8424	2746	26	130	2823.5	9594	2274	90	51	38.5	39	57.5	69	173	83	46	9821.5	2079	54	109	2510
31(1,G4)	Unknown31	56	71	5583	5624	52	148.5	1365.5	11884	2336	70	110	70.5	43.5	37	73	186	52	51	6517	1241	63	85	2634
32(1,H4)	Unknown32	45	93	4661	4546.5	29	132.5	1093.5	8241	1844	95	63	113.5	38	139.5	79.5	147	170	70	6140	1712	77	96.5	2559
33(1,A5)	Unknown33	37	70.5	4435	4351	27	58.5	1305	8621	1995	73	54	101.5	26.5	52.5	35.5	118	43	39	5922	1877	153	69	2679
34(1,B5)	Unknown34	53	96	8653	2343	43	204	1532	10512.5	1548	93	62	135	28.5	42.5	110	155	72	52	6267.5	1345	65	143	2695
35(1,C5)	Unknown35	72	161	7261	1383.5	38	132.5	1271.5	11046	2252.5	72	59	191	31.5	91	65.5	146	41.5	36	3727	1183	206.5	71	2593
36(1,D5)	Unknown36	29	43.5	30	29	4024	4436	1917	8455.5	1550	38	72	37	41	29.5	39	72	44	51	6355	1447	76	70.5	2614
37(1,E5)	Unknown37	6303	8399.5	23	81	36.5	131	1610.5	9200	1476	75.5	47.5	93	22	144.5	36	148	62	43	172	25.5	3664.5	760	2642
38(1,F5)	Unknown38	40	65	41	115	6464	5920	1327.5	8587	1112	76	87	62	24	92	74.5	154.5	54	33	9164	2841	45	92.5	2664
39(1,G5)	Unknown39	25	42.5	22.5	49	5952	5216	956.5	7751	751	90	93	62	16	99	40	114.5	93	19	7800	1565.5	41.5	65	2510
40(1,H5)	Unknown40	29	25	18	54	5996	5739	1792	9255.5	1649	82	77	41	25	112	26	87.5	44	33	10053	1573.5	41	32	2516
41(1,A6)	Unknown41	28	54.5	30	70	6346	5474	3377.5	7000	2767	82.5	55.5	45.5	24	48.5	61.5	163	55	63	9149	2315	39	130	2678
42(1,B6)	Unknown42	5216.5	7226	26	33.5	26	75	1530	7763	1433	70.5	69	42.5	47	147	32	73	89.5	54	137	22	2989	586	2660
43(1,C6)	Unknown43	33	56	24.5	110	6098	5406	2691	7286.5	2125.5	76	102.5	52	30	94	72	194	65	66	8817	1813.5	47	131	2788
44(1,D6)	Unknown44	43.5	100.5	54.5	174.5	6400	5663	3080.5	9433	2301.5	69	53.5	36	29	29.5	120	132	69	68	8545.5	1989	52	196	2706
45(1,E6)	Unknown45	29	59	28	96.5	6149	5809.5	3006	10093	2547	94	69	41	36	139	90	116	49	48.5	9212	2161	57	113	2545
46(1,F6)	Unknown46	26	43	24.5	82	7267	6239.5	3996	9868.5	3309	95	89	57	41	148	63	150.5	181	62.5	10713	2919	62.5	116.5	2445
47(1,G6)	Unknown47	20.5	31	16	31	6322	5619.5	3725	9243.5	3054.5	68	77	118	30.5	109.5	32	81	76	50.5	9654.5	2775.5	56	98	2719
48(1,H6)	Unknown48	31.5	49	40	140	6123.5	5666.5	2982	9579	2365	92	61	53.5	36	142.5	71	164	116	65	8487	2092	50.5	136.5	2729
49(1,A7)	Unknown49	7305.5	9413.5	16	37	26	153	1315	9739.5	1311	61	45.5	61	54	54	28.5	68	121	39	246	28	3727	51.5	2776
50(1,B7)	Unknown50	30	49	14	46	6068	5103	2223	9582	1665.5	70	85	97	38	87	52	83	52	52	8880	1578.5	38	80	2502
51(1,C7)	Unknown51	38	72	7382	2319	38	153	2159	9731	1709	72	52.5	57.5	31	221	128	121	41	36.5	8095.5	1395.5	66	157	2613
52(1,D7)	Unknown52	47	76.5	58.5	155	6654	5745	3511	9751.5	2752	68.5	53.5	65	40	149	85.5	148	49	37	9065	2482.5	51	182	2804
53(1,E7)	Unknown53	6879	9241	20	79	28	156	1871	8837	1764	85	85	37.5	28.5	216	27	98	51	68	192.5	19.5	3699	1026	2664
54(1,F7)	Unknown54	44	69	47	132	6527	5465	3290	9583	2579	67.5	52	43	29	29	84	152.5	42.5	52	9195	2203	48	137	2700
55(1,G7)	Unknown55	3568	4979	9.5	13	7	42	1220	6385	1203	89.5	86	66.5	36	148	26	12.5	87	34	104	13.5	2022	19	2732
56(1,H7)	Unknown56	23	21	30	125	3077	2770	1317	5780	1209	75	92	114	28	150	1622	1449.5	144	34	108	57	37	30	2868
57(1,A8)	Unknown57	14.5	19.5	7039.5	2276	15	70.5	1825.5	5664	1711.5	91	93	58	23	139	21	34	47	77	7856	1672	40.5	50	2784
58(1,B8)	Unknown58	20	27.5	7573.5	2392	12	76	1559	5934.5	1464	93	54.5	105.5	46.5	71	19	46	43.5	40.5	8482	1270.5	34	49	2771
59(1,C8)	Unknown59	46.5	71	40	156	5944	5530	3102	9737.5	2778	92	60	92	28	142	93	168	45	41	9056	2285.5	52	163.5	2588
60(1,D8)	Unknown60	43	72	12	25.5	9642.5	2442	1581	11456	1240	69.5	53	71	24	54.5	984	1876	40	22	96	62	70	126	2725
61(1,E8)	Unknown61	5685	8159	5	36	28.5	115	1845	9185	1705	49	94.5	88	28.5	87	15.5	52.5	70	65	198.5	16	3317	1033.5	2669
62(1,F8)	Unknown62	65	107	93.5	237.5	7247	5943	4336	9229	3398	92	109.5	108	49	35	147	199.5	115	29.5	9547.5	2613	59.5	153	2632
63(1,G8)	Unknown63	50	77	51.5	230	6701	6120	3636	10076	3126	72.5	56	116	28.5	35	109.5	177.5	50	38	10261	2772	48.5	204	2846
64(1,H8)	Unknown64	23	47	26.5	25	6324	5333	2932.5	7905	2176	84	94	56.5	16	59	32	52.5	50	27	8984	1927	88.5	78.5	2765
65(1,A9)	Unknown65	26	61.5	30	149	6245	5720	981	10089	2785	91	69	116	42	90	66.5	199	54.5	26	8665	1679.5	46	81	2583
66(1,B9)	Unknown66	23	41.5	25	32	4965	4129	2322	7445	2002	76	53.5	54	36	29	24	61	39	66	8044	1626	59	81	2675
67(1,C9)	Unknown67	35.5	38	5671.5	1265	27.5	57	2074	9775.5	1364	91	63	58	103	139.5	88.5	145.5	51	37	7433.5	1758	47.5	57	2740
68(1,D9)	Unknown68	42	47	4334.5	5066	32	37.5	2292	5998	1307	2295	104.5	67	51.5	172.5	54	105.5	90	23	8100	1930	41	56	2631
69(1,E9)	Unknown69	52	73	5142	5232	26	27	2723.5	9142.5	947	73.5	119.5	51	71	2401	40	78.5	41	37	6688	1334.5	59	170.5	2573
70(1,F9)	Unknown70	70	85	3528	3749.5	29	39	1265.5	7865	2286	95.5	2153	119	38.5	84	75.5	154	52	67	8941	1342.5	77	133	2639
71(1,G9)	Unknown71	59	107	4811	4106	38	47.5	993.5	2381	1112	81	2010	1884	92	117	46	64	86.5	58	6744	1441	66.5	160	2707
72(1,H9)	Unknown72	51	84.5	5129	4330.5	29	30.5	1205	1897	1168.5	97	66	54.5	2892	251	86	185	62	70	7370	1039.5	55.5	211	2755
73(1,A10)	Unknown73	4532	5446	70.5	167	31	46.5	1432	7430	1490	98	104	155	63	179	134	123	66	72	149	34	3024	1045.5	2581
74(1,B10)	Unknown74	45	98	32	91	6324	5333	1171.5	9618	2215	75.5	79	89	50.5	246	1010	1564	46	52.5	116	25.5	95.5	85.5	2583
75(1,C10)	Unknown75	3766	6076	59	144	44	56	3536	11908	2277	55	63.5	115	68	117	104	107	1287	2103	120	69	59	203	2703
DataType:	Net MFI
Location	Sample	T1215	T315	T33	T123	T12N	T3N	ATb	EFg	ATg	167F	198F	198R1	198R2	200R	AT2	RED2	RED3	AT3	MAT6	AT6	EF7	AT7	Total Events
1(1,A1)	Unknown1	32	68	5365	5455	52	198	1962	8662	2589	79.5	56.5	64.5	26	110.5	103	172	80	40.5	6634	1390.5	52	102	2702
2(1,B1)	Unknown2	32	59	3751	3972.5	30	126.5	2149	7330	1124	81	66	53	30	77	64	124.5	77.5	28	5236	2126	35	49	2467
3(1,C1)	Unknown3	27	37	5034	4329	20.5	40	1685	5070	2544	66	90	62	19	89	31	87	82.5	35.5	5895.5	1347	29	55	2523
4(1,D1)	Unknown4	28	33	5352	4553.5	19	39.5	2775	5470	2596.5	85.5	99	46	25	246	37	75	95	43	6443	1416	30	36	2755
5(1,E1)	Unknown5	28	25	5702.5	5507.5	32	76	2763	9459.5	1583	90	76	114	47	110.5	46	180	53	56	9084.5	1546	39	52	2576
6(1,F1)	Unknown6	18	24	4195	4186.5	20	56	2404	8504.5	2255	54	75	152.5	42	43	44	101	52	56	6001.5	1220	39	31	2733
7(1,G1)	Unknown7	28.5	31	5771	5954	29	27	2781	9648	517	2725.5	113	49.5	17	148	40.5	39	55.5	35	8400	1514	38.5	34	2553
8(1,H1)	Unknown8	27	50	5352	5195	33	91	1523	7772	2455	38	112.5	150	31	60	64.5	135	54	48.5	7378	1353.5	33	54	2680
9(1,A2)	Unknown9	35	60	5620	5496.5	46	113	1740	8543	1569	48.5	69.5	84	23.5	62	62	113.5	58.5	76	6503.5	2405	48	74	2796
10(1,B2)	Unknown10	25	22	5350	5528	16	23.5	1795	9327	1634	48.5	92	110	49	45	29	60	69	33	9379	1634	19	32.5	2658
11(1,C2)	Unknown11	26	36.5	5430	5175	21	39.5	2893.5	10194	2733.5	51	71	50	23.5	41	26	91	54	37	8728	1648.5	41.5	29	2594
12(1,D2)	Unknown12	36.5	71.5	5586	5136.5	48	109	1858	8226.5	2725	69	66	76	26	224.5	82	129	55.5	29	7310	1498	41	77	2803
13(1,E2)	Unknown13	38.5	63	6545	1724.5	31	131	1526	7881.5	1438	1945	81	44	18	46.5	65	146	53	23.5	6311	1289	29.5	90	2612
14(1,F2)	Unknown14	40.5	41.5	5023	4572	25	75	2554	5986	1411	47.5	61	63	17	57.5	51	150	94.5	40	5878	1280	33.5	58	2625
15(1,G2)	Unknown15	22.5	21	4076	4489	17	18	1660	6885	2529.5	78	84	80	21	36	24	33	49	28	8221	2478.5	20	29	2700
16(1,H2)	Unknown16	25	28	5941	5731	23	36	2818	9653.5	1666	55.5	78	59.5	27	111.5	29.5	66	152	34	8703	1597	35	28	2764
17(1,A3)	Unknown17	13	18	4310.5	4620.5	14	10	1472	8921	1341	80	2125.5	82	24	92	12.5	26.5	18	29	7817	2347	26	27	2744
18(1,B3)	Unknown18	15.5	21	1009.5	1070.5	5	18	1131	1755	1156.5	69	110.5	47	25	86.5	31	22	46	38	3192	1121	13.5	25	2700
19(1,C3)	Unknown19	24	44	4711	5095	11.5	41	1500.5	9050	1357	75	82.5	52	19	28	17	56	47	45.5	7286	2332	142	21	2708
20(1,D3)	Unknown20	18	9	2563	2423	16	21.5	2489	3350.5	1528.5	74	71	49	16	57	19	24	45	32.5	7158	1276.5	12	19	2632
21(1,E3)	Unknown21	7	13	3086	2711.5	10	11	1355	4607	1488	2301.5	65	52	22.5	39.5	16.5	21.5	71.5	72.5	5622	1280.5	10.5	22	2584
22(1,F3)	Unknown22	19	17.5	3861	4311	13	23	1345	7308.5	2247	72	85	55	19	37	22	17	18	33	7530.5	1251	22	9	2555
23(1,G3)	Unknown23	21	11	4759	5041	22	31.5	1564.5	9751.5	1423	74	102.5	47.5	17	109	9	35	50	34	7882	1421	56	16	2774
24(1,H3)	Unknown24	22.5	11	3760	3725.5	13	14.5	2440.5	5974	1366	76	63	42	21	56	22	46.5	52	34	9386	1332	23.5	18.5	2798
25(1,A4)	Unknown25	20	24	5046.5	4941	15	30.5	2997	9118.5	1006	90.5	54	44	20.5	110	15	18	188	31	10295.5	1840	22	36	2706
26(1,B4)	Unknown26	15	13	3998	4087.5	22	26	2468	7841	2345	95.5	57.5	43	24.5	101	17	37	55	53	8538	1391	22	37	2493
27(1,C4)	Unknown27	22	18	1215.5	1030	10	23	2127	2357	1171	82	101	49	24	75	16.5	12	59	40	3370	2103	16	23	2631
28(1,D4)	Unknown28	21.5	24	1896	2670	11	4.5	2174	1873	1227.5	70	71	57.5	23	96	24	23	42	57	2694	2163	12	15	2563
29(1,E4)	Unknown29	28	33	5150.5	4282	23	32	2392	7406	1549	76.5	70	42	16.5	63	47	114	49	48	6545.5	1442	45.5	67	2678
30(1,F4)	Unknown30	38	59	8424	2746	26	130	2823.5	9594	2274	90	51	38.5	39	57.5	69	173	83	46	9821.5	2079	54	109	2510
31(1,G4)	Unknown31	56	71	5583	5624	52	148.5	1365.5	11884	2336	70	110	70.5	43.5	37	73	186	52	51	6517	1241	63	85	2634
32(1,H4)	Unknown32	45	93	4661	4546.5	29	132.5	1093.5	8241	1844	95	63	113.5	38	139.5	79.5	147	170	70	6140	1712	77	96.5	2559
33(1,A5)	Unknown33	37	70.5	4435	4351	27	58.5	1305	8621	1995	73	54	101.5	26.5	52.5	35.5	118	43	39	5922	1877	153	69	2679
34(1,B5)	Unknown34	53	96	8653	2343	43	204	1532	10512.5	1548	93	62	135	28.5	42.5	110	155	72	52	6267.5	1345	65	143	2695
35(1,C5)	Unknown35	72	161	7261	1383.5	38	132.5	1271.5	11046	2252.5	72	59	191	31.5	91	65.5	146	41.5	36	3727	1183	206.5	71	2593
36(1,D5)	Unknown36	29	43.5	30	29	4024	4436	1917	8455.5	1550	38	72	37	41	29.5	39	72	44	51	6355	1447	76	70.5	2614
37(1,E5)	Unknown37	6303	8399.5	23	81	36.5	131	1610.5	9200	1476	75.5	47.5	93	22	144.5	36	148	62	43	172	25.5	3664.5	760	2642
38(1,F5)	Unknown38	40	65	41	115	6464	5920	1327.5	8587	1112	76	87	62	24	92	74.5	154.5	54	33	9164	2841	45	92.5	2664
39(1,G5)	Unknown39	25	42.5	22.5	49	5952	5216	956.5	7751	751	90	93	62	16	99	40	114.5	93	19	7800	1565.5	41.5	65	2510
40(1,H5)	Unknown40	29	25	18	54	5996	5739	1792	9255.5	1649	82	77	41	25	112	26	87.5	44	33	10053	1573.5	41	32	2516
41(1,A6)	Unknown41	28	54.5	30	70	6346	5474	3377.5	7000	2767	82.5	55.5	45.5	24	48.5	61.5	163	55	63	9149	2315	39	130	2678
42(1,B6)	Unknown42	5216.5	7226	26	33.5	26	75	1530	7763	1433	70.5	69	42.5	47	147	32	73	89.5	54	137	22	2989	586	2660
43(1,C6)	Unknown43	33	56	24.5	110	6098	5406	2691	7286.5	2125.5	76	102.5	52	30	94	72	194	65	66	8817	1813.5	47	131	2788
44(1,D6)	Unknown44	43.5	100.5	54.5	174.5	6400	5663	3080.5	9433	2301.5	69	53.5	36	29	29.5	120	132	69	68	8545.5	1989	52	196	2706
45(1,E6)	Unknown45	29	59	28	96.5	6149	5809.5	3006	10093	2547	94	69	41	36	139	90	116	49	48.5	9212	2161	57	113	2545
46(1,F6)	Unknown46	26	43	24.5	82	7267	6239.5	3996	9868.5	3309	95	89	57	41	148	63	150.5	181	62.5	10713	2919	62.5	116.5	2445
47(1,G6)	Unknown47	20.5	31	16	31	6322	5619.5	3725	9243.5	3054.5	68	77	118	30.5	109.5	32	81	76	50.5	9654.5	2775.5	56	98	2719
48(1,H6)	Unknown48	31.5	49	40	140	6123.5	5666.5	2982	9579	2365	92	61	53.5	36	142.5	71	164	116	65	8487	2092	50.5	136.5	2729
49(1,A7)	Unknown49	7305.5	9413.5	16	37	26	153	1315	9739.5	1311	61	45.5	61	54	54	28.5	68	121	39	246	28	3727	51.5	2776
50(1,B7)	Unknown50	30	49	14	46	6068	5103	2223	9582	1665.5	70	85	97	38	87	52	83	52	52	8880	1578.5	38	80	2502
51(1,C7)	Unknown51	38	72	7382	2319	38	153	2159	9731	1709	72	52.5	57.5	31	221	128	121	41	36.5	8095.5	1395.5	66	157	2613
52(1,D7)	Unknown52	47	76.5	58.5	155	6654	5745	3511	9751.5	2752	68.5	53.5	65	40	149	85.5	148	49	37	9065	2482.5	51	182	2804
53(1,E7)	Unknown53	6879	9241	20	79	28	156	1871	8837	1764	85	85	37.5	28.5	216	27	98	51	68	192.5	19.5	3699	1026	2664
54(1,F7)	Unknown54	44	69	47	132	6527	5465	3290	9583	2579	67.5	52	43	29	29	84	152.5	42.5	52	9195	2203	48	137	2700
55(1,G7)	Unknown55	3568	4979	9.5	13	7	42	1220	6385	1203	89.5	86	66.5	36	148	26	12.5	87	34	104	13.5	2022	19	2732
56(1,H7)	Unknown56	23	21	30	125	3077	2770	1317	5780	1209	75	92	114	28	150	1622	1449.5	144	34	108	57	37	30	2868
57(1,A8)	Unknown57	14.5	19.5	7039.5	2276	15	70.5	1825.5	5664	1711.5	91	93	58	23	139	21	34	47	77	7856	1672	40.5	50	2784
58(1,B8)	Unknown58	20	27.5	7573.5	2392	12	76	1559	5934.5	1464	93	54.5	105.5	46.5	71	19	46	43.5	40.5	8482	1270.5	34	49	2771
59(1,C8)	Unknown59	46.5	71	40	156	5944	5530	3102	9737.5	2778	92	60	92	28	142	93	168	45	41	9056	2285.5	52	163.5	2588
60(1,D8)	Unknown60	43	72	12	25.5	9642.5	2442	1581	11456	1240	69.5	53	71	24	54.5	984	1876	40	22	96	62	70	126	2725
61(1,E8)	Unknown61	5685	8159	5	36	28.5	115	1845	9185	1705	49	94.5	88	28.5	87	15.5	52.5	70	65	198.5	16	3317	1033.5	2669
62(1,F8)	Unknown62	65	107	93.5	237.5	7247	5943	4336	9229	3398	92	109.5	108	49	35	147	199.5	115	29.5	9547.5	2613	59.5	153	2632
63(1,G8)	Unknown63	50	77	51.5	230	6701	6120	3636	10076	3126	72.5	56	116	28.5	35	109.5	177.5	50	38	10261	2772	48.5	204	2846
64(1,H8)	Unknown64	23	47	26.5	25	6324	5333	2932.5	7905	2176	84	94	56.5	16	59	32	52.5	50	27	8984	1927	88.5	78.5	2765
65(1,A9)	Unknown65	26	61.5	30	149	6245	5720	981	10089	2785	91	69	116	42	90	66.5	199	54.5	26	8665	1679.5	46	81	2583
66(1,B9)	Unknown66	23	41.5	25	32	4965	4129	2322	7445	2002	76	53.5	54	36	29	24	61	39	66	8044	1626	59	81	2675
67(1,C9)	Unknown67	35.5	38	5671.5	1265	27.5	57	2074	9775.5	1364	91	63	58	103	139.5	88.5	145.5	51	37	7433.5	1758	47.5	57	2740
68(1,D9)	Unknown68	42	47	4334.5	5066	32	37.5	2292	5998	1307	2295	104.5	67	51.5	172.5	54	105.5	90	23	8100	1930	41	56	2631
69(1,E9)	Unknown69	52	73	5142	5232	26	27	2723.5	9142.5	947	73.5	119.5	51	71	2401	40	78.5	41	37	6688	1334.5	59	170.5	2573
70(1,F9)	Unknown70	70	85	3528	3749.5	29	39	1265.5	7865	2286	95.5	2153	119	38.5	84	75.5	154	52	67	8941	1342.5	77	133	2639
71(1,G9)	Unknown71	59	107	4811	4106	38	47.5	993.5	2381	1112	81	2010	1884	92	117	46	64	86.5	58	6744	1441	66.5	160	2707
72(1,H9)	Unknown72	51	84.5	5129	4330.5	29	30.5	1205	1897	1168.5	97	66	54.5	2892	251	86	185	62	70	7370	1039.5	55.5	211	2755
73(1,A10)	Unknown73	4532	5446	70.5	167	31	46.5	1432	7430	1490	98	104	155	63	179	134	123	66	72	149	34	3024	1045.5	2581
74(1,B10)	Unknown74	45	98	32	91	6324	5333	1171.5	9618	2215	75.5	79	89	50.5	246	1010	1564	46	52.5	116	25.5	95.5	85.5	2703
75(1,C10)	Unknown75	3766	6076	59	144	44	56	3536	11908	2277	55	63.5	115	68	117	104	107	1287	2103	120	69	59	203	2583
DataType:	Count
Location	Sample	T1215	T315	T33	T123	T12N	T3N	ATb	EFg	ATg	167F	198F	198R1	198R2	200R	AT2	RED2	RED3	AT3	MAT6	AT6	EF7	AT7	Total Events
1(1,A1)	Unknown1	121	130	118	119	114	122	132	125	100	113	128	137	114	114	133	133	122	140	121	114	122	130	2702
2(1,B1)	Unknown2	131	104	104	114	111	123	116	100	106	108	103	111	102	141	110	102	115	127	108	107	112	112	2467
3(1,C1)	Unknown3	162	125	112	113	100	115	116	113	117	104	116	109	106	118	113	103	114	122	100	123	114	108	2523
4(1,D1)	Unknown4	133	116	117	113	124	100	149	134	134	118	121	127	122	142	133	128	120	133	123	117	127	124	2755
5(1,E1)	Unknown5	123	128	104	100	114	120	110	102	122	113	118	127	129	107	123	120	126	130	117	111	111	121	2576
6(1,F1)	Unknown6	153	125	104	109	127	116	137	100	129	123	114	126	131	114	126	122	134	136	130	135	130	112	2733
7(1,G1)	Unknown7	126	103	104	106	105	107	120	101	115	119	104	139	112	100	113	117	125	140	129	119	125	124	2553
8(1,H1)	Unknown8	114	137	105	124	121	128	113	121	100	125	102	137	126	113	128	128	126	133	136	122	125	116	2680
9(1,A2)	Unknown9	131	104	117	114	132	100	132	107	118	114	111	158	156	111	128	140	129	151	133	140	149	121	2796
10(1,B2)	Unknown10	112	122	121	108	117	120	122	123	119	113	100	140	129	128	139	119	128	131	106	131	114	116	2658
11(1,C2)	Unknown11	126	118	136	100	128	118	112	119	100	111	120	119	122	122	120	122	116	136	121	114	106	108	2594
12(1,D2)	Unknown12	142	126	129	124	113	100	138	156	146	128	101	132	137	115	123	128	121	138	132	122	126	126	2803
13(1,E2)	Unknown13	123	100	110	116	116	114	104	114	106	117	110	146	126	128	127	118	120	133	126	139	118	101	2612
14(1,F2)	Unknown14	127	114	109	137	129	121	127	130	100	122	123	119	107	118	117	112	125	124	116	107	127	114	2625
15(1,G2)	Unknown15	111	119	118	114	110	131	125	109	131	113	100	121	129	118	124	129	132	139	139	126	121	141	2700
16(1,H2)	Unknown16	108	136	109	135	112	100	128	124	136	134	118	148	131	106	128	126	147	137	115	140	128	118	2764
17(1,A3)	Unknown17	124	107	112	123	109	113	115	113	131	119	100	137	146	114	131	136	134	144	128	137	129	142	2744
18(1,B3)	Unknown18	156	114	120	129	119	125	140	131	137	100	144	124	109	114	114	116	119	145	118	105	114	107	2700
19(1,C3)	Unknown19	141	124	100	104	123	116	130	122	139	100	118	122	140	103	122	130	141	148	118	128	125	114	2708
20(1,D3)	Unknown20	144	129	119	101	123	123	128	130	100	122	115	138	133	107	119	117	119	120	106	120	116	103	2632
21(1,E3)	Unknown21	123	131	100	107	136	117	123	117	135	126	118	122	104	105	119	107	117	126	114	117	107	113	2584
22(1,F3)	Unknown22	134	129	106	100	110	112	145	109	129	113	109	121	116	101	118	119	116	127	114	113	103	111	2555
23(1,G3)	Unknown23	113	137	100	140	123	115	128	111	100	130	121	136	133	118	128	132	140	150	137	130	124	128	2774
24(1,H3)	Unknown24	136	119	106	100	117	138	129	138	133	147	106	142	162	119	132	134	128	124	134	115	117	122	2798
25(1,A4)	Unknown25	121	140	100	120	134	128	135	113	139	132	115	123	114	126	131	114	109	127	116	137	103	129	2706
26(1,B4)	Unknown26	130	120	104	110	125	123	124	109	100	115	104	119	104	139	112	103	106	103	107	120	101	115	2493
27(1,C4)	Unknown27	114	114	108	126	136	121	148	117	108	125	100	125	103	137	126	113	124	121	128	113	121	103	2631
28(1,D4)	Unknown28	119	116	107	112	116	100	126	101	100	110	100	114	111	158	156	111	114	132	103	132	107	118	2563
29(1,E4)	Unknown29	129	144	123	126	120	128	138	100	102	126	120	113	103	140	129	128	108	117	120	122	123	119	2678
30(1,F4)	Unknown30	126	102	112	100	112	115	119	119	110	116	102	111	120	119	122	122	103	128	118	112	119	103	2510
31(1,G4)	Unknown31	102	100	116	135	101	126	109	120	116	110	106	128	101	132	137	115	124	113	103	138	156	146	2634
32(1,H4)	Unknown32	111	109	110	100	133	123	129	114	108	113	112	117	110	146	126	128	116	116	114	104	114	106	2559
33(1,A5)	Unknown33	127	125	128	111	134	125	127	131	109	100	126	122	123	119	107	118	137	129	121	127	130	103	2679
34(1,B5)	Unknown34	149	106	121	141	107	140	154	149	100	124	100	113	103	121	129	118	114	110	131	125	109	131	2695
35(1,C5)	Unknown35	125	100	100	121	119	109	120	110	101	110	103	134	118	148	131	106	135	112	103	128	124	136	2593
36(1,D5)	Unknown36	130	103	108	100	131	126	136	107	113	114	123	119	103	137	146	114	123	109	113	115	113	131	2614
37(1,E5)	Unknown37	129	126	122	118	120	114	116	110	108	100	104	103	144	124	109	114	129	119	125	140	131	137	2642
38(1,F5)	Unknown38	139	118	117	119	108	131	129	124	100	135	124	103	118	122	140	103	104	123	116	130	122	139	2664
39(1,G5)	Unknown39	106	101	108	126	101	103	124	109	101	108	100	122	115	138	133	107	101	123	123	128	130	103	2510
40(1,H5)	Unknown40	101	115	100	124	103	100	109	120	109	107	118	126	118	122	104	105	107	136	117	123	117	135	2516
41(1,A6)	Unknown41	158	143	100	133	136	110	143	124	126	130	107	113	109	121	116	101	103	110	112	145	109	129	2678
42(1,B6)	Unknown42	123	114	101	100	131	126	142	111	130	112	112	130	121	136	133	118	140	123	115	128	111	103	2660
43(1,C6)	Unknown43	126	116	100	136	130	136	136	127	119	128	100	147	106	142	162	119	103	117	138	129	138	133	2788
44(1,D6)	Unknown44	125	119	128	144	126	132	116	100	120	111	111	139	116	102	135	128	124	134	139	102	125	130	2706
45(1,E6)	Unknown45	125	131	102	115	112	110	117	109	124	121	100	113	104	102	112	104	117	148	128	102	129	120	2545
46(1,F6)	Unknown46	115	113	100	105	127	122	113	109	102	106	110	111	108	103	115	105	116	121	109	102	119	114	2445
47(1,G6)	Unknown47	149	123	117	126	111	136	127	120	116	139	100	129	124	102	135	130	122	123	131	102	126	131	2719
48(1,H6)	Unknown48	127	136	120	130	124	129	124	134	100	123	102	129	131	102	125	122	128	150	133	102	130	128	2729
49(1,A7)	Unknown49	142	123	116	124	132	139	100	102	135	128	124	128	133	102	128	124	136	139	148	102	133	138	2776
50(1,B7)	Unknown50	129	110	109	114	114	113	104	102	112	104	100	141	114	102	115	119	127	126	111	102	116	118	2502
51(1,C7)	Unknown51	124	102	125	116	110	111	108	100	115	105	116	139	128	102	130	130	128	124	142	102	124	132	2613
52(1,D7)	Unknown52	135	125	100	129	126	129	124	102	135	130	122	160	158	102	130	142	131	140	135	109	121	119	2804
53(1,E7)	Unknown53	132	119	113	113	123	129	131	100	125	122	128	142	131	102	141	121	130	124	106	102	121	109	2664
54(1,F7)	Unknown54	138	132	137	132	114	128	133	102	128	124	136	121	124	102	122	124	118	123	118	103	120	121	2700
55(1,G7)	Unknown55	142	131	121	127	126	100	114	102	115	119	127	123	129	110	122	130	155	138	135	102	130	134	2732
56(1,H7)	Unknown56	135	138	124	127	118	139	128	100	130	130	128	122	132	127	127	128	155	144	164	102	134	136	2868
57(1,A8)	Unknown57	153	135	142	151	123	160	100	102	130	142	131	127	127	115	122	121	115	113	102	116	130	127	2784
58(1,B8)	Unknown58	133	108	133	116	118	142	100	102	141	121	130	134	116	132	139	112	117	115	159	144	140	119	2771
59(1,C8)	Unknown59	138	123	116	108	110	121	100	102	122	124	118	149	130	104	110	115	138	112	124	115	107	102	2588
60(1,D8)	Unknown60	140	134	100	128	128	134	139	102	125	130	123	136	127	100	117	123	126	122	127	117	123	124	2725
61(1,E8)	Unknown61	135	128	141	120	103	148	128	102	129	120	100	121	103	111	127	105	132	126	126	120	118	126	2669
62(1,F8)	Unknown62	126	118	109	129	116	121	109	102	100	114	127	143	127	127	124	120	107	103	143	117	109	141	2632
63(1,G8)	Unknown63	141	141	128	123	143	123	131	100	126	131	134	121	119	137	119	132	127	137	112	140	132	149	2846
64(1,H8)	Unknown64	139	117	142	100	120	150	133	102	130	128	149	119	140	133	132	121	115	117	121	117	113	127	2765
65(1,A9)	Unknown65	146	130	100	131	144	139	148	102	133	138	136	118	117	100	107	109		112	110	111	118	134	2583
66(1,B9)	Unknown66	147	120	107	116	109	100	111	102	116	118	121	142	138	140	108	127	114	128	126	129	121	135	2675
67(1,C9)	Unknown67	150	120	130	127	116	124	142	100	124	132	143	130	134	107	120	117	124	150	107	122	113	108	2740
68(1,D9)	Unknown68	122	108	122	118	100	140	135	109	121	119	121	134	107	107	117	114	135	115	109	119	137	122	2631
69(1,E9)	Unknown69	128	116	119	109	115	124	106	109	121	109	119	165	128	115	116	103	115	117	108	114	117	100	2573
70(1,F9)	Unknown70	129	116	115	102	113	123	118	103	120	121	100	136	119	120	116	127	120	145	124	122	121	129	2639
71(1,G9)	Unknown71	152	139	132	126	130	138	135	102	100	134	142	126	131	107	105	117	130	103	113	116	113	116	2707
72(1,H9)	Unknown72	126	136	117	100	124	144	164	102	134	136	130	156	128	107	112	130	127	100	117	136	102	127	2755
73(1,A10)	Unknown73	121	109	102	100	114	127	143	127	127	124	120	103	115	105	120	119	122	122	103	128	118	112	2581
74(1,B10)	Unknown74	123	131	100	126	131	134	121	119	137	119	132	102	135	130	101	132	137	115	124	113	103	138	2703
75(1,C10)	Unknown75	102	133	138	136	118	117	100	107	109	112	112	110	111	118	110	146	126	128	116	116	114	104	2583
DataType:	Avg Net MFI
Location	Sample	T1215	T315	T33	T123	T12N	T3N	ATb	EFg	ATg	167F	198F	198R1	198R2	200R	AT2	RED2	RED3	AT3	MAT6	AT6	EF7	AT7	Total Events
1(1,A1)	Unknown1	32	68	5365	5455	52	198	1962	8662	2589	79.5	56.5	64.5	26	110.5	103	172	80	40.5	6634	1390.5	52	102	2702
2(1,B1)	Unknown2	32	59	3751	3972.5	30	126.5	2149	7330	1124	81	66	53	30	77	64	124.5	77.5	28	5236	2126	35	49	2467
3(1,C1)	Unknown3	27	37	5034	4329	20.5	40	1685	5070	2544	66	90	62	19	89	31	87	82.5	35.5	5895.5	1347	29	55	2523
4(1,D1)	Unknown4	28	33	5352	4553.5	19	39.5	2775	5470	2596.5	85.5	99	46	25	246	37	75	95	43	6443	1416	30	36	2755
5(1,E1)	Unknown5	28	25	5702.5	5507.5	32	76	2763	9459.5	1583	90	76	114	47	110.5	46	180	53	56	9084.5	1546	39	52	2576
6(1,F1)	Unknown6	18	24	4195	4186.5	20	56	2404	8504.5	2255	54	75	152.5	42	43	44	101	52	56	6001.5	1220	39	31	2733
7(1,G1)	Unknown7	28.5	31	5771	5954	29	27	2781	9648	517	2725.5	113	49.5	17	148	40.5	39	55.5	35	8400	1514	38.5	34	2553
8(1,H1)	Unknown8	27	50	5352	5195	33	91	1523	7772	2455	38	112.5	150	31	60	64.5	135	54	48.5	7378	1353.5	33	54	2680
9(1,A2)	Unknown9	35	60	5620	5496.5	46	113	1740	8543	1569	48.5	69.5	84	23.5	62	62	113.5	58.5	76	6503.5	2405	48	74	2796
10(1,B2)	Unknown10	25	22	5350	5528	16	23.5	1795	9327	1634	48.5	92	110	49	45	29	60	69	33	9379	1634	19	32.5	2658
11(1,C2)	Unknown11	26	36.5	5430	5175	21	39.5	2893.5	10194	2733.5	51	71	50	23.5	41	26	91	54	37	8728	1648.5	41.5	29	2594
12(1,D2)	Unknown12	36.5	71.5	5586	5136.5	48	109	1858	8226.5	2725	69	66	76	26	224.5	82	129	55.5	29	7310	1498	41	77	2803
13(1,E2)	Unknown13	38.5	63	6545	1724.5	31	131	1526	7881.5	1438	1945	81	44	18	46.5	65	146	53	23.5	6311	1289	29.5	90	2612
14(1,F2)	Unknown14	40.5	41.5	5023	4572	25	75	2554	5986	1411	47.5	61	63	17	57.5	51	150	94.5	40	5878	1280	33.5	58	2625
15(1,G2)	Unknown15	22.5	21	4076	4489	17	18	1660	6885	2529.5	78	84	80	21	36	24	33	49	28	8221	2478.5	20	29	2700
16(1,H2)	Unknown16	25	28	5941	5731	23	36	2818	9653.5	1666	55.5	78	59.5	27	111.5	29.5	66	152	34	8703	1597	35	28	2764
17(1,A3)	Unknown17	13	18	4310.5	4620.5	14	10	1472	8921	1341	80	2125.5	82	24	92	12.5	26.5	18	29	7817	2347	26	27	2744
18(1,B3)	Unknown18	15.5	21	1009.5	1070.5	5	18	1131	1755	1156.5	69	110.5	47	25	86.5	31	22	46	38	3192	1121	13.5	25	2700
19(1,C3)	Unknown19	24	44	4711	5095	11.5	41	1500.5	9050	1357	75	82.5	52	19	28	17	56	47	45.5	7286	2332	142	21	2708
20(1,D3)	Unknown20	18	9	2563	2423	16	21.5	2489	3350.5	1528.5	74	71	49	16	57	19	24	45	32.5	7158	1276.5	12	19	2632
21(1,E3)	Unknown21	7	13	3086	2711.5	10	11	1355	4607	1488	2301.5	65	52	22.5	39.5	16.5	21.5	71.5	72.5	5622	1280.5	10.5	22	2584
22(1,F3)	Unknown22	19	17.5	3861	4311	13	23	1345	7308.5	2247	72	85	55	19	37	22	17	18	33	7530.5	1251	22	9	2555
23(1,G3)	Unknown23	21	11	4759	5041	22	31.5	1564.5	9751.5	1423	74	102.5	47.5	17	109	9	35	50	34	7882	1421	56	16	2774
24(1,H3)	Unknown24	22.5	11	3760	3725.5	13	14.5	2440.5	5974	1366	76	63	42	21	56	22	46.5	52	34	9386	1332	23.5	18.5	2798
25(1,A4)	Unknown25	20	24	5046.5	4941	15	30.5	2997	9118.5	1006	90.5	54	44	20.5	110	15	18	188	31	10295.5	1840	22	36	2706
26(1,B4)	Unknown26	15	13	3998	4087.5	22	26	2468	7841	2345	95.5	57.5	43	24.5	101	17	37	55	53	8538	1391	22	37	2493
27(1,C4)	Unknown27	22	18	1215.5	1030	10	23	2127	2357	1171	82	101	49	24	75	16.5	12	59	40	3370	2103	16	23	2631
28(1,D4)	Unknown28	21.5	24	1896	2670	11	4.5	2174	1873	1227.5	70	71	57.5	23	96	24	23	42	57	2694	2163	12	15	2563
29(1,E4)	Unknown29	28	33	5150.5	4282	23	32	2392	7406	1549	76.5	70	42	16.5	63	47	114	49	48	6545.5	1442	45.5	67	2678
30(1,F4)	Unknown30	38	59	8424	2746	26	130	2823.5	9594	2274	90	51	38.5	39	57.5	69	173	83	46	9821.5	2079	54	109	2510
31(1,G4)	Unknown31	56	71	5583	5624	52	148.5	1365.5	11884	2336	70	110	70.5	43.5	37	73	186	52	51	6517	1241	63	85	2634
32(1,H4)	Unknown32	45	93	4661	4546.5	29	132.5	1093.5	8241	1844	95	63	113.5	38	139.5	79.5	147	170	70	6140	1712	77	96.5	2559
33(1,A5)	Unknown33	37	70.5	4435	4351	27	58.5	1305	8621	1995	73	54	101.5	26.5	52.5	35.5	118	43	39	5922	1877	153	69	2679
34(1,B5)	Unknown34	53	96	8653	2343	43	204	1532	10512.5	1548	93	62	135	28.5	42.5	110	155	72	52	6267.5	1345	65	143	2695
35(1,C5)	Unknown35	72	161	7261	1383.5	38	132.5	1271.5	11046	2252.5	72	59	191	31.5	91	65.5	146	41.5	36	3727	1183	206.5	71	2593
36(1,D5)	Unknown36	29	43.5	30	29	4024	4436	1917	8455.5	1550	38	72	37	41	29.5	39	72	44	51	6355	1447	76	70.5	2614
37(1,E5)	Unknown37	6303	8399.5	23	81	36.5	131	1610.5	9200	1476	75.5	47.5	93	22	144.5	36	148	62	43	172	25.5	3664.5	760	2642
38(1,F5)	Unknown38	40	65	41	115	6464	5920	1327.5	8587	1112	76	87	62	24	92	74.5	154.5	54	33	9164	2841	45	92.5	2664
39(1,G5)	Unknown39	25	42.5	22.5	49	5952	5216	956.5	7751	751	90	93	62	16	99	40	114.5	93	19	7800	1565.5	41.5	65	2510
40(1,H5)	Unknown40	29	25	18	54	5996	5739	1792	9255.5	1649	82	77	41	25	112	26	87.5	44	33	10053	1573.5	41	32	2516
41(1,A6)	Unknown41	28	54.5	30	70	6346	5474	3377.5	7000	2767	82.5	55.5	45.5	24	48.5	61.5	163	55	63	9149	2315	39	130	2678
42(1,B6)	Unknown42	5216.5	7226	26	33.5	26	75	1530	7763	1433	70.5	69	42.5	47	147	32	73	89.5	54	137	22	2989	586	2660
43(1,C6)	Unknown43	33	56	24.5	110	6098	5406	2691	7286.5	2125.5	76	102.5	52	30	94	72	194	65	66	8817	1813.5	47	131	2788
44(1,D6)	Unknown44	43.5	100.5	54.5	174.5	6400	5663	3080.5	9433	2301.5	69	53.5	36	29	29.5	120	132	69	68	8545.5	1989	52	196	2706
45(1,E6)	Unknown45	29	59	28	96.5	6149	5809.5	3006	10093	2547	94	69	41	36	139	90	116	49	48.5	9212	2161	57	113	2545
46(1,F6)	Unknown46	26	43	24.5	82	7267	6239.5	3996	9868.5	3309	95	89	57	41	148	63	150.5	181	62.5	10713	2919	62.5	116.5	2445
47(1,G6)	Unknown47	20.5	31	16	31	6322	5619.5	3725	9243.5	3054.5	68	77	118	30.5	109.5	32	81	76	50.5	9654.5	2775.5	56	98	2719
48(1,H6)	Unknown48	31.5	49	40	140	6123.5	5666.5	2982	9579	2365	92	61	53.5	36	142.5	71	164	116	65	8487	2092	50.5	136.5	2729
49(1,A7)	Unknown49	7305.5	9413.5	16	37	26	153	1315	9739.5	1311	61	45.5	61	54	54	28.5	68	121	39	246	28	3727	51.5	2776
50(1,B7)	Unknown50	30	49	14	46	6068	5103	2223	9582	1665.5	70	85	97	38	87	52	83	52	52	8880	1578.5	38	80	2502
51(1,C7)	Unknown51	38	72	7382	2319	38	153	2159	9731	1709	72	52.5	57.5	31	221	128	121	41	36.5	8095.5	1395.5	66	157	2613
52(1,D7)	Unknown52	47	76.5	58.5	155	6654	5745	3511	9751.5	2752	68.5	53.5	65	40	149	85.5	148	49	37	9065	2482.5	51	182	2804
53(1,E7)	Unknown53	6879	9241	20	79	28	156	1871	8837	1764	85	85	37.5	28.5	216	27	98	51	68	192.5	19.5	3699	1026	2664
54(1,F7)	Unknown54	44	69	47	132	6527	5465	3290	9583	2579	67.5	52	43	29	29	84	152.5	42.5	52	9195	2203	48	137	2700
55(1,G7)	Unknown55	3568	4979	9.5	13	7	42	1220	6385	1203	89.5	86	66.5	36	148	26	12.5	87	34	104	13.5	2022	19	2732
56(1,H7)	Unknown56	23	21	30	125	3077	2770	1317	5780	1209	75	92	114	28	150	1622	1449.5	144	34	108	57	37	30	2868
57(1,A8)	Unknown57	14.5	19.5	7039.5	2276	15	70.5	1825.5	5664	1711.5	91	93	58	23	139	21	34	47	77	7856	1672	40.5	50	2784
58(1,B8)	Unknown58	20	27.5	7573.5	2392	12	76	1559	5934.5	1464	93	54.5	105.5	46.5	71	19	46	43.5	40.5	8482	1270.5	34	49	2771
59(1,C8)	Unknown59	46.5	71	40	156	5944	5530	3102	9737.5	2778	92	60	92	28	142	93	168	45	41	9056	2285.5	52	163.5	2588
60(1,D8)	Unknown60	43	72	12	25.5	9642.5	2442	1581	11456	1240	69.5	53	71	24	54.5	984	1876	40	22	96	62	70	126	2725
61(1,E8)	Unknown61	5685	8159	5	36	28.5	115	1845	9185	1705	49	94.5	88	28.5	87	15.5	52.5	70	65	198.5	16	3317	1033.5	2669
62(1,F8)	Unknown62	65	107	93.5	237.5	7247	5943	4336	9229	3398	92	109.5	108	49	35	147	199.5	115	29.5	9547.5	2613	59.5	153	2632
63(1,G8)	Unknown63	50	77	51.5	230	6701	6120	3636	10076	3126	72.5	56	116	28.5	35	109.5	177.5	50	38	10261	2772	48.5	204	2846
64(1,H8)	Unknown64	23	47	26.5	25	6324	5333	2932.5	7905	2176	84	94	56.5	16	59	32	52.5	50	27	8984	1927	88.5	78.5	2765
65(1,A9)	Unknown65	26	61.5	30	149	6245	5720	981	10089	2785	91	69	116	42	90	66.5	199	54.5	26	8665	1679.5	46	81	2583
66(1,B9)	Unknown66	23	41.5	25	32	4965	4129	2322	7445	2002	76	53.5	54	36	29	24	61	39	66	8044	1626	59	81	2675
67(1,C9)	Unknown67	35.5	38	5671.5	1265	27.5	57	2074	9775.5	1364	91	63	58	103	139.5	88.5	145.5	51	37	7433.5	1758	47.5	57	2740
68(1,D9)	Unknown68	42	47	4334.5	5066	32	37.5	2292	5998	1307	2295	104.5	67	51.5	172.5	54	105.5	90	23	8100	1930	41	56	2631
69(1,E9)	Unknown69	52	73	5142	5232	26	27	2723.5	9142.5	947	73.5	119.5	51	71	2401	40	78.5	41	37	6688	1334.5	59	170.5	2573
70(1,F9)	Unknown70	70	85	3528	3749.5	29	39	1265.5	7865	2286	95.5	2153	119	38.5	84	75.5	154	52	67	8941	1342.5	77	133	2639
71(1,G9)	Unknown71	59	107	4811	4106	38	47.5	993.5	2381	1112	81	2010	1884	92	117	46	64	86.5	58	6744	1441	66.5	160	2707
72(1,H9)	Unknown72	51	84.5	5129	4330.5	29	30.5	1205	1897	1168.5	97	66	54.5	2892	251	86	185	62	70	7370	1039.5	55.5	211	2755
73(1,A10)	Unknown73	4532	5446	70.5	167	31	46.5	1432	7430	1490	98	104	155	63	179	134	123	66	72	149	34	3024	1045.5	2581
74(1,B10)	Unknown74	45	98	32	91	6324	5333	1171.5	9618	2215	75.5	79	89	50.5	246	1010	1564	46	52.5	116	25.5	95.5	85.5	2703
75(1,C10)	Unknown75	3766	6076	59	144	44	56	3536	11908	2277	55	63.5	115	68	117	104	107	1287	2103	120	69	59	203	2583
DataType:	Units
Analyte:	T1215	T315	T33	T123	T12N	T3N	ATb	EFg	ATg	167F	198F	198R1	198R2	200R	AT2	RED2	RED3	AT3	MAT6	AT6	EF7	AT7
BeadID:	7	8	9	12	13	14	15	18	19	20	21	22	25	26	39	42	44	45	54	55	57	58
Units:
DataType:	Per Bead Count
Analyte:	T1215	T315	T33	T123	T12N	T3N	ATb	EFg	ATg	167F	198F	198R1	198R2	200R	AT2	RED2	RED3	AT3	MAT6	AT6	EF7	AT7
BeadID:	7	8	9	12	13	14	15	18	19	20	21	22	25	26	39	42	44	45	54	55	57	58
Per Bead:	100	100	100	100	100	100	100	100	100	100	100	100	100	100	100	100	100	100	100	100	100	100
DataType:	Dilution Factor
Location	Sample	Dilution Factor
Location	Sample	1
1(1,A1)	Unknown1	1
2(1,B1)	Unknown2	1
3(1,C1)	Unknown3	1
4(1,D1)	Unknown4	1
5(1,E1)	Unknown5	1
6(1,F1)	Unknown6	1
7(1,G1)	Unknown7	1
8(1,H1)	Unknown8	1
9(1,A2)	Unknown9	1
10(1,B2)	Unknown10	1
11(1,C2)	Unknown11	1
12(1,D2)	Unknown12	1
13(1,E2)	Unknown13	1
14(1,F2)	Unknown14	1
15(1,G2)	Unknown15	1
16(1,H2)	Unknown16	1
17(1,A3)	Unknown17	1
18(1,B3)	Unknown18	1
19(1,C3)	Unknown19	1
20(1,D3)	Unknown20	1
21(1,E3)	Unknown21	1
22(1,F3)	Unknown22	1
23(1,G3)	Unknown23	1
24(1,H3)	Unknown24	1
25(1,A4)	Unknown25	1
26(1,B4)	Unknown26	1
27(1,C4)	Unknown27	1
28(1,D4)	Unknown28	1
29(1,E4)	Unknown29	1
30(1,F4)	Unknown30	1
31(1,G4)	Unknown31	1
32(1,H4)	Unknown32	1
33(1,A5)	Unknown33	1
34(1,B5)	Unknown34	1
35(1,C5)	Unknown35	1
36(1,D5)	Unknown36	1
37(1,E5)	Unknown37	1
38(1,F5)	Unknown38	1
39(1,G5)	Unknown39	1
40(1,H5)	Unknown40	1
41(1,A6)	Unknown41	1
42(1,B6)	Unknown42	1
43(1,C6)	Unknown43	1
44(1,D6)	Unknown44	1
45(1,E6)	Unknown45	1
46(1,F6)	Unknown46	1
47(1,G6)	Unknown47	1
48(1,H6)	Unknown48	1
49(1,A7)	Unknown49	1
50(1,B7)	Unknown50	1
51(1,C7)	Unknown51	1
52(1,D7)	Unknown52	1
53(1,E7)	Unknown53	1
54(1,F7)	Unknown54	1
55(1,G7)	Unknown55	1
56(1,H7)	Unknown56	1
57(1,A8)	Unknown57	1
58(1,B8)	Unknown58	1
59(1,C8)	Unknown59	1
60(1,D8)	Unknown60	1
61(1,E8)	Unknown61	1
62(1,F8)	Unknown62	1
63(1,G8)	Unknown63	1
64(1,H8)	Unknown64	1
65(1,A9)	Unknown65	1
66(1,B9)	Unknown66	1
67(1,C9)	Unknown67	1
68(1,D9)	Unknown68	1
69(1,E9)	Unknown69	1
70(1,F9)	Unknown70	1
71(1,G9)	Unknown71	1
72(1,H9)	Unknown72	1
73(1,A10)	Unknown73	1
74(1,B10)	Unknown74	1
75(1,C10)	Unknown75	1
76(1,D10)	Unknown76	1
77(1,E10)	Unknown77	1
78(1,F10)	Unknown78	1
79(1,G10)	Unknown79	1
80(1,H10)	Unknown80	1
81(1,A11)	Unknown81	1
82(1,B11)	Unknown82	1
83(1,C11)	Unknown83	1
84(1,D11)	Unknown84	1
85(1,E11)	Unknown85	1
86(1,F11)	Unknown86	1
87(1,G11)	Unknown87	1
88(1,H11)	Unknown88	1
89(1,A12)	Unknown89	1
90(1,B12)	Unknown90	1
DataType:	Analysis Types
Analyte:	T1215	T315	T33	T123	T12N	T3N	ATb	EFg	ATg	167F	198F	198R1	198R2	200R	AT2	RED2	RED3	AT3	MAT6	AT6	EF7	AT7
AnalysisType	None	None	None	None	None	None	None	None	None	None	None	None	None	None	None	None	None	None	None	None	None	None
DataType:	Audit Logs
UserId	Date	Message
DataType:	Warnings/Errors
Location	Status	Message
-- CRC --
CRC32: 3BF8E3CD
